# Supplementary material for: A trichromatic MOF composite for multidimensional ratiometric luminescent sensing
Source: Chem Sci. 2018 Feb 21;9(11):2918–26. doi: 10.1039/c8sc00021b (PMC5914538; doi:10.1039/c8sc00021b)
Supplement: Supplementary file 2 [file SC-009-C8SC00021B-s002.cif]

# Electronic Supplementary Material (ESI) for Chemical Science.
# This journal is © The Royal Society of Chemistry 2018

####################################################################### 
# 
# This file contains crystal structure data downloaded from the 
# Cambridge Structural Database (CSD) hosted by the Cambridge 
# Crystallographic Data Centre (CCDC).
# 
# Full information about CCDC data access policies and citation 
# guidelines are available at http://www.ccdc.cam.ac.uk/access/V1 
# 
# Audit and citation data items may have been added by the CCDC. 
# Please retain this information to preserve the provenance of 
# this file and to allow appropriate attribution of the data. 
# 
#######################################################################

data_k
_database_code_depnum_ccdc_archive 'CCDC 1565928'
_audit_update_record             
;
2017-08-01 deposited with the CCDC.
2018-02-12 downloaded from the CCDC.
;

_audit_creation_method           SHELXL-2014
_chemical_name_systematic        
;
 ?
;
_chemical_name_common            ?
_chemical_melting_point          ?
_chemical_formula_moiety         ?
_chemical_formula_sum            'C26 H15 N6 O11 Zn2'
_chemical_formula_weight         718.18

loop_
_atom_type_symbol
_atom_type_description
_atom_type_scat_dispersion_real
_atom_type_scat_dispersion_imag
_atom_type_scat_source
C C 0.0033 0.0016 'International Tables Vol C Tables 4.2.6.8 and 6.1.1.4'
H H 0.0000 0.0000 'International Tables Vol C Tables 4.2.6.8 and 6.1.1.4'
N N 0.0061 0.0033 'International Tables Vol C Tables 4.2.6.8 and 6.1.1.4'
O O 0.0106 0.0060 'International Tables Vol C Tables 4.2.6.8 and 6.1.1.4'
Zn Zn 0.2839 1.4301 'International Tables Vol C Tables 4.2.6.8 and 6.1.1.4'

_space_group_crystal_system      tetragonal
_space_group_IT_number           79
_space_group_name_H-M_alt        'I 4'
_space_group_name_Hall           'I 4'

_shelx_space_group_comment       
;
The symmetry employed for this shelxl refinement is uniquely defined
by the following loop, which should always be used as a source of
symmetry information in preference to the above space-group names.
They are only intended as comments.
;

loop_
_space_group_symop_operation_xyz
'x, y, z'
'-x, -y, z'
'-y, x, z'
'y, -x, z'
'x+1/2, y+1/2, z+1/2'
'-x+1/2, -y+1/2, z+1/2'
'-y+1/2, x+1/2, z+1/2'
'y+1/2, -x+1/2, z+1/2'

_cell_length_a                   27.458(4)
_cell_length_b                   27.458(4)
_cell_length_c                   18.225(4)
_cell_angle_alpha                90
_cell_angle_beta                 90
_cell_angle_gamma                90
_cell_volume                     13741(5)
_cell_formula_units_Z            8
_cell_measurement_temperature    293(2)
_cell_measurement_reflns_used    127331

_cell_measurement_theta_min      0.45
_cell_measurement_theta_max      29.110

_exptl_crystal_description       block
_exptl_crystal_colour            colorless
_exptl_crystal_size_max          0.24
_exptl_crystal_size_mid          0.20
_exptl_crystal_size_min          0.18
_exptl_crystal_density_meas      ?
_exptl_crystal_density_diffrn    0.694
_exptl_crystal_density_method    'not measured'
_exptl_crystal_F_000             2888
_exptl_absorpt_coefficient_mu    0.728
_shelx_estimated_absorpt_T_min   ?
_shelx_estimated_absorpt_T_max   ?
_exptl_absorpt_correction_type   ?
_exptl_absorpt_correction_T_min  ?
_exptl_absorpt_correction_T_max  ?
_exptl_absorpt_process_details   
; 

;
_exptl_special_details           
;
 ?
;

_diffrn_ambient_temperature      293(2)
_diffrn_radiation_wavelength     0.71073
_diffrn_radiation_type           synchrotron
_diffrn_radiation_source         '3W1A of BSRF'
_diffrn_radiation_monochromator  doublecrystalmonochromator
_diffrn_measurement_device_type  'Mar CCD 165 nm'
_diffrn_measurement_method       oscillation
_diffrn_detector_area_resol_mean ?
_diffrn_reflns_number            33549
_diffrn_reflns_av_unetI/netI     0.0311
_diffrn_reflns_av_R_equivalents  0.0472
_diffrn_reflns_limit_h_min       -37
_diffrn_reflns_limit_h_max       37
_diffrn_reflns_limit_k_min       -37
_diffrn_reflns_limit_k_max       37
_diffrn_reflns_limit_l_min       0
_diffrn_reflns_limit_l_max       24
_diffrn_reflns_theta_min         2.469
_diffrn_reflns_theta_max         29.110
_diffrn_reflns_theta_full        25.242
_diffrn_measured_fraction_theta_max 0.998
_diffrn_measured_fraction_theta_full 0.998
_diffrn_reflns_Laue_measured_fraction_max 0.998
_diffrn_reflns_Laue_measured_fraction_full 0.998
_diffrn_reflns_point_group_measured_fraction_max 0.998
_diffrn_reflns_point_group_measured_fraction_full 0.999
_reflns_number_total             9495
_reflns_number_gt                9078
_reflns_threshold_expression     'I > 2\s(I)'
_reflns_Friedel_coverage         0.942
_reflns_Friedel_fraction_max     0.998
_reflns_Friedel_fraction_full    0.999

_reflns_special_details          
;
 Reflections were merged by SHELXL according to the crystal
 class for the calculation of statistics and refinement.
 
 _reflns_Friedel_fraction is defined as the number of unique
 Friedel pairs measured divided by the number that would be
 possible theoretically, ignoring centric projections and
 systematic absences.
;

_computing_data_collection       'Mar CCD'
_computing_cell_refinement       HKL2000
_computing_data_reduction        HKL2000
_computing_structure_solution    'SHELXS-97 (Sheldrick, 1990)'
_computing_structure_refinement  'SHELXL-97 (Sheldrick, 1997)'
_computing_molecular_graphics    'Bruker SHELXTL'
_computing_publication_material  'Bruker SHELXTL'

_refine_special_details          
;
 Refined as a 2-component inversion twin.
;
_refine_ls_structure_factor_coef Fsqd
_refine_ls_matrix_type           full
_refine_ls_weighting_scheme      calc
_refine_ls_weighting_details     
'w=1/[\s^2^(Fo^2^)+(0.0586P)^2^+1.2152P] where P=(Fo^2^+2Fc^2^)/3'
_atom_sites_solution_primary     ?
_atom_sites_solution_secondary   ?
_atom_sites_solution_hydrogens   geom
_refine_ls_hydrogen_treatment    constr
_refine_ls_extinction_method     none
_refine_ls_extinction_coef       .
_refine_ls_abs_structure_details 
;
 Refined as an inversion twin.
;
_refine_ls_abs_structure_Flack   0.248(16)
_chemical_absolute_configuration ?
_refine_ls_number_reflns         9495
_refine_ls_number_parameters     407
_refine_ls_number_restraints     1
_refine_ls_R_factor_all          0.0330
_refine_ls_R_factor_gt           0.0323
_refine_ls_wR_factor_ref         0.0931
_refine_ls_wR_factor_gt          0.0926
_refine_ls_goodness_of_fit_ref   1.106
_refine_ls_restrained_S_all      1.106
_refine_ls_shift/su_max          0.001
_refine_ls_shift/su_mean         0.000

loop_
_atom_site_label
_atom_site_type_symbol
_atom_site_fract_x
_atom_site_fract_y
_atom_site_fract_z
_atom_site_U_iso_or_equiv
_atom_site_adp_type
_atom_site_occupancy
_atom_site_site_symmetry_order
_atom_site_calc_flag
_atom_site_refinement_flags_posn
_atom_site_refinement_flags_adp
_atom_site_refinement_flags_occupancy
_atom_site_disorder_assembly
_atom_site_disorder_group
Zn1 Zn 0.13765(2) 0.41935(2) 0.22952(2) 0.03425(6) Uani 1 1 d . . . . .
Zn2 Zn 0.20084(2) 0.34568(2) 0.34209(2) 0.03957(7) Uani 1 1 d . . . . .
O1 O 0.12108(6) 0.46952(5) 0.15943(9) 0.0399(3) Uani 1 1 d . . . . .
O2 O 0.06612(9) 0.42606(7) 0.09929(13) 0.0681(6) Uani 1 1 d . . . . .
O3 O 0.08113(7) 0.58688(7) -0.19640(10) 0.0502(4) Uani 1 1 d . . . . .
O4 O 0.12529(8) 0.63644(7) -0.12772(10) 0.0609(6) Uani 1 1 d . . . . .
O5 O 0.33173(8) 0.78346(7) 0.23825(11) 0.0624(6) Uani 1 1 d . . . . .
O6 O 0.36078(7) 0.84691(7) 0.17500(11) 0.0504(4) Uani 1 1 d . . . . .
O7 O 0.18658(7) 0.72382(7) -0.06889(10) 0.0494(4) Uani 1 1 d . . . . .
O8 O 0.21511(7) 0.79004(7) -0.12300(10) 0.0532(4) Uani 1 1 d . . . . .
O9 O 0.19607(7) 0.45036(6) 0.27441(10) 0.0507(4) Uani 1 1 d . . . . .
O10 O 0.23767(7) 0.40939(6) 0.35968(10) 0.0495(4) Uani 1 1 d . . . . .
O11 O 0.15467(16) 0.28031(14) 0.3242(2) 0.1201(13) Uani 1 1 d . . . . .
N1 N 0.24564(8) 0.62517(7) 0.28652(11) 0.0426(4) Uani 1 1 d . . . . .
H1A H 0.2571 0.6520 0.3038 0.051 Uiso 1 1 calc R U . . .
N2 N 0.20634(9) 0.70837(8) 0.07026(12) 0.0505(5) Uani 1 1 d . . . . .
H2A H 0.1841 0.7088 0.0371 0.061 Uiso 1 1 calc R U . . .
N3 N 0.14329(9) 0.55663(7) 0.11704(11) 0.0509(5) Uani 1 1 d . . . . .
H3A H 0.1404 0.5351 0.1511 0.061 Uiso 1 1 calc R U . . .
N4 N 0.22675(8) 0.67069(7) 0.18308(11) 0.0450(4) Uani 1 1 d . . . . .
N5 N 0.19129(9) 0.59192(7) 0.20252(11) 0.0473(5) Uani 1 1 d . . . . .
N6 N 0.17356(9) 0.63506(8) 0.09322(11) 0.0490(5) Uani 1 1 d . . . . .
C1 C 0.22030(8) 0.62822(8) 0.22175(12) 0.0413(4) Uani 1 1 d . . . . .
C2 C 0.17001(10) 0.59646(8) 0.13620(13) 0.0459(5) Uani 1 1 d . . . . .
C3 C 0.20299(10) 0.67086(9) 0.11840(13) 0.0468(6) Uani 1 1 d . . . . .
C4 C 0.11976(9) 0.54484(8) 0.05124(11) 0.0392(4) Uani 1 1 d . . . . .
C5 C 0.12151(9) 0.57583(8) -0.01019(12) 0.0452(5) Uani 1 1 d . . . . .
H5A H 0.1389 0.6048 -0.0077 0.054 Uiso 1 1 calc R U . . .
C6 C 0.09730(9) 0.56340(8) -0.07479(12) 0.0418(5) Uani 1 1 d . . . . .
C7 C 0.06921(9) 0.52140(8) -0.07895(13) 0.0455(5) Uani 1 1 d . . . . .
H7A H 0.0516 0.5141 -0.1212 0.055 Uiso 1 1 calc R U . . .
C8 C 0.06804(10) 0.49048(9) -0.01857(13) 0.0466(5) Uani 1 1 d . . . . .
H8A H 0.0500 0.4619 -0.0217 0.056 Uiso 1 1 calc R U . . .
C9 C 0.09266(9) 0.50055(8) 0.04605(12) 0.0393(4) Uani 1 1 d . . . . .
C10 C 0.09219(9) 0.46209(8) 0.10520(12) 0.0404(4) Uani 1 1 d . . . . .
C11 C 0.10103(9) 0.59843(9) -0.13695(12) 0.0435(5) Uani 1 1 d . . . . .
C12 C 0.23993(9) 0.74639(9) 0.06566(13) 0.0437(5) Uani 1 1 d . . . . .
C13 C 0.26925(10) 0.75966(9) 0.12468(14) 0.0481(6) Uani 1 1 d . . . . .
H13A H 0.2660 0.7435 0.1692 0.058 Uiso 1 1 calc R U . . .
C14 C 0.30343(9) 0.79707(8) 0.11775(14) 0.0424(5) Uani 1 1 d . . . . .
C15 C 0.24367(8) 0.77281(8) -0.00147(13) 0.0415(5) Uani 1 1 d . . . . .
C16 C 0.27772(9) 0.81021(9) -0.00654(13) 0.0448(5) Uani 1 1 d . . . . .
H16A H 0.2802 0.8277 -0.0500 0.054 Uiso 1 1 calc R U . . .
C17 C 0.30818(9) 0.82203(9) 0.05176(15) 0.0459(5) Uani 1 1 d . . . . .
H17A H 0.3315 0.8464 0.0467 0.055 Uiso 1 1 calc R U . . .
C18 C 0.33414(9) 0.80933(8) 0.18416(14) 0.0423(5) Uani 1 1 d . . . . .
C19 C 0.21368(8) 0.76270(8) -0.07058(13) 0.0406(4) Uani 1 1 d . . . . .
C20 C 0.25486(8) 0.58282(8) 0.32752(12) 0.0403(4) Uani 1 1 d . . . . .
C21 C 0.28580(11) 0.58626(11) 0.38911(16) 0.0560(6) Uani 1 1 d . . . . .
H21A H 0.2987 0.6164 0.4022 0.067 Uiso 1 1 calc R U . . .
C22 C 0.29725(12) 0.54553(11) 0.43024(19) 0.0629(7) Uani 1 1 d . . . . .
H22A H 0.3174 0.5486 0.4710 0.075 Uiso 1 1 calc R U . . .
C23 C 0.27858(11) 0.49876(10) 0.41078(16) 0.0568(7) Uani 1 1 d . . . . .
H23A H 0.2861 0.4713 0.4384 0.068 Uiso 1 1 calc R U . . .
C24 C 0.24911(9) 0.49562(8) 0.34982(13) 0.0432(4) Uani 1 1 d . . . . .
C25 C 0.23650(8) 0.53672(8) 0.30955(13) 0.0405(4) Uani 1 1 d . . . . .
H25A H 0.2154 0.5336 0.2699 0.049 Uiso 1 1 calc R U . . .
C26 C 0.22553(9) 0.44828(8) 0.32744(13) 0.0428(5) Uani 1 1 d . . . . .

loop_
_atom_site_aniso_label
_atom_site_aniso_U_11
_atom_site_aniso_U_22
_atom_site_aniso_U_33
_atom_site_aniso_U_23
_atom_site_aniso_U_13
_atom_site_aniso_U_12
Zn1 0.04778(12) 0.03080(10) 0.02417(9) 0.00242(8) 0.00381(9) 0.00729(8)
Zn2 0.04682(13) 0.04404(12) 0.02785(11) 0.00697(10) 0.00692(10) 0.01567(9)
O1 0.0575(9) 0.0332(6) 0.0289(6) 0.0078(5) -0.0110(6) -0.0051(6)
O2 0.0914(15) 0.0504(10) 0.0624(12) 0.0302(9) -0.0311(11) -0.0338(10)
O3 0.0657(11) 0.0508(9) 0.0342(7) 0.0132(7) -0.0182(8) -0.0203(8)
O4 0.0883(14) 0.0564(10) 0.0379(8) 0.0241(8) -0.0270(9) -0.0433(10)
O5 0.0823(13) 0.0615(10) 0.0435(10) 0.0095(8) -0.0303(10) -0.0321(10)
O6 0.0519(9) 0.0525(9) 0.0469(9) 0.0028(8) -0.0184(8) -0.0223(7)
O7 0.0594(9) 0.0554(9) 0.0332(7) 0.0158(7) -0.0217(7) -0.0310(8)
O8 0.0676(11) 0.0536(9) 0.0383(8) 0.0147(7) -0.0141(8) -0.0224(8)
O9 0.0679(11) 0.0421(8) 0.0421(8) 0.0037(7) -0.0170(8) -0.0019(7)
O10 0.0626(10) 0.0442(8) 0.0417(9) 0.0072(7) -0.0082(8) 0.0077(7)
O11 0.162(3) 0.113(2) 0.085(2) 0.013(2) 0.006(2) -0.047(2)
N1 0.0547(10) 0.0389(8) 0.0342(9) 0.0044(7) -0.0131(8) -0.0086(8)
N2 0.0694(13) 0.0467(10) 0.0355(9) 0.0146(8) -0.0236(9) -0.0304(10)
N3 0.0756(14) 0.0433(9) 0.0336(9) 0.0146(8) -0.0217(9) -0.0257(10)
N4 0.0580(11) 0.0467(10) 0.0305(8) 0.0084(7) -0.0147(8) -0.0196(9)
N5 0.0675(12) 0.0407(9) 0.0336(8) 0.0115(7) -0.0195(9) -0.0191(9)
N6 0.0666(12) 0.0460(10) 0.0344(9) 0.0165(8) -0.0230(9) -0.0295(9)
C1 0.0527(11) 0.0400(9) 0.0312(9) 0.0057(8) -0.0119(9) -0.0150(8)
C2 0.0658(14) 0.0394(10) 0.0324(9) 0.0118(8) -0.0179(10) -0.0222(10)
C3 0.0620(13) 0.0459(11) 0.0323(9) 0.0095(9) -0.0186(10) -0.0277(10)
C4 0.0527(11) 0.0396(9) 0.0255(8) 0.0089(8) -0.0117(8) -0.0151(8)
C5 0.0611(13) 0.0431(10) 0.0314(10) 0.0113(8) -0.0140(9) -0.0207(10)
C6 0.0534(11) 0.0414(10) 0.0305(9) 0.0074(8) -0.0120(9) -0.0152(9)
C7 0.0569(12) 0.0444(11) 0.0353(10) 0.0090(9) -0.0207(10) -0.0144(9)
C8 0.0574(13) 0.0434(10) 0.0390(11) 0.0072(9) -0.0168(10) -0.0163(9)
C9 0.0491(11) 0.0373(9) 0.0313(9) 0.0035(8) -0.0092(8) -0.0103(8)
C10 0.0538(11) 0.0367(9) 0.0307(9) 0.0060(8) -0.0087(9) -0.0092(8)
C11 0.0539(12) 0.0449(10) 0.0318(9) 0.0093(8) -0.0125(9) -0.0165(9)
C12 0.0534(12) 0.0420(10) 0.0358(10) 0.0098(9) -0.0147(9) -0.0202(9)
C13 0.0589(13) 0.0490(11) 0.0364(10) 0.0080(9) -0.0181(10) -0.0202(10)
C14 0.0466(11) 0.0410(10) 0.0395(10) 0.0019(9) -0.0123(9) -0.0108(9)
C15 0.0460(10) 0.0413(10) 0.0373(10) 0.0080(8) -0.0099(9) -0.0160(9)
C16 0.0497(11) 0.0463(11) 0.0383(10) 0.0080(9) -0.0069(9) -0.0168(9)
C17 0.0462(11) 0.0489(11) 0.0425(11) 0.0065(10) -0.0067(9) -0.0176(9)
C18 0.0461(11) 0.0420(10) 0.0387(10) 0.0004(9) -0.0139(9) -0.0148(9)
C19 0.0478(11) 0.0410(10) 0.0331(9) 0.0067(8) -0.0100(8) -0.0166(9)
C20 0.0484(11) 0.0418(10) 0.0306(9) 0.0027(8) -0.0067(8) -0.0047(8)
C21 0.0669(15) 0.0556(13) 0.0454(12) 0.0043(11) -0.0212(12) -0.0045(12)
C22 0.0697(17) 0.0615(15) 0.0575(15) 0.0073(13) -0.0326(14) -0.0031(13)
C23 0.0706(16) 0.0483(12) 0.0514(14) 0.0141(11) -0.0227(13) 0.0049(12)
C24 0.0494(11) 0.0451(10) 0.0351(10) 0.0081(9) -0.0036(9) 0.0012(9)
C25 0.0431(10) 0.0454(10) 0.0329(9) 0.0035(8) -0.0086(8) -0.0064(8)
C26 0.0516(11) 0.0402(10) 0.0366(11) 0.0073(8) -0.0035(9) 0.0051(8)

_geom_special_details            
;
 All esds (except the esd in the dihedral angle between two l.s. planes)
 are estimated using the full covariance matrix.  The cell esds are taken
 into account individually in the estimation of esds in distances, angles
 and torsion angles; correlations between esds in cell parameters are only
 used when they are defined by crystal symmetry.  An approximate (isotropic)
 treatment of cell esds is used for estimating esds involving l.s. planes.
;

loop_
_geom_bond_atom_site_label_1
_geom_bond_atom_site_label_2
_geom_bond_distance
_geom_bond_site_symmetry_2
_geom_bond_publ_flag
Zn1 O1 1.9332(15) . ?
Zn1 O6 1.9374(17) 3_655 ?
Zn1 O3 1.9406(17) 8_455 ?
Zn1 O9 1.9920(19) . ?
Zn2 O7 1.9532(17) 8_455 ?
Zn2 O5 1.978(2) 3_655 ?
Zn2 O4 2.0160(16) 8_455 ?
Zn2 O10 2.0458(19) . ?
Zn2 O11 2.222(4) . ?
O1 C10 1.284(3) . ?
O2 C10 1.226(3) . ?
O3 C11 1.254(3) . ?
O3 Zn1 1.9406(17) 7_554 ?
O4 C11 1.249(3) . ?
O4 Zn2 2.0160(16) 7_554 ?
O5 C18 1.217(3) . ?
O5 Zn2 1.978(2) 4_565 ?
O6 C18 1.276(3) . ?
O6 Zn1 1.9374(17) 4_565 ?
O7 C19 1.302(2) . ?
O7 Zn2 1.9533(17) 7_554 ?
O8 C19 1.216(3) . ?
O9 C26 1.262(3) . ?
O10 C26 1.264(3) . ?
N1 C1 1.373(3) . ?
N1 C20 1.405(3) . ?
N2 C3 1.356(3) . ?
N2 C12 1.396(3) . ?
N3 C2 1.362(3) . ?
N3 C4 1.400(3) . ?
N4 C3 1.347(3) . ?
N4 C1 1.374(3) . ?
N5 C1 1.323(3) . ?
N5 C2 1.348(3) . ?
N6 C2 1.322(3) . ?
N6 C3 1.353(3) . ?
C4 C5 1.407(3) . ?
C4 C9 1.429(3) . ?
C5 C6 1.394(3) . ?
C6 C7 1.390(3) . ?
C6 C11 1.490(3) . ?
C7 C8 1.390(3) . ?
C8 C9 1.386(3) . ?
C9 C10 1.509(3) . ?
C12 C13 1.392(3) . ?
C12 C15 1.426(3) . ?
C13 C14 1.397(3) . ?
C14 C17 1.390(3) . ?
C14 C18 1.513(3) . ?
C15 C16 1.392(3) . ?
C15 C19 1.530(3) . ?
C16 C17 1.391(3) . ?
C20 C25 1.401(3) . ?
C20 C21 1.411(3) . ?
C21 C22 1.383(4) . ?
C22 C23 1.427(4) . ?
C23 C24 1.377(3) . ?
C24 C25 1.390(3) . ?
C24 C26 1.509(3) . ?

loop_
_geom_angle_atom_site_label_1
_geom_angle_atom_site_label_2
_geom_angle_atom_site_label_3
_geom_angle
_geom_angle_site_symmetry_1
_geom_angle_site_symmetry_3
_geom_angle_publ_flag
O1 Zn1 O6 107.71(9) . 3_655 ?
O1 Zn1 O3 107.19(7) . 8_455 ?
O6 Zn1 O3 120.56(9) 3_655 8_455 ?
O1 Zn1 O9 98.99(7) . . ?
O6 Zn1 O9 112.91(8) 3_655 . ?
O3 Zn1 O9 107.20(9) 8_455 . ?
O7 Zn2 O5 129.52(8) 8_455 3_655 ?
O7 Zn2 O4 103.65(7) 8_455 8_455 ?
O5 Zn2 O4 121.92(8) 3_655 8_455 ?
O7 Zn2 O10 95.62(8) 8_455 . ?
O5 Zn2 O10 101.99(9) 3_655 . ?
O4 Zn2 O10 93.02(9) 8_455 . ?
O7 Zn2 O11 86.57(12) 8_455 . ?
O5 Zn2 O11 80.04(12) 3_655 . ?
O4 Zn2 O11 81.90(14) 8_455 . ?
O10 Zn2 O11 174.84(14) . . ?
C10 O1 Zn1 122.75(13) . . ?
C11 O3 Zn1 114.97(14) . 7_554 ?
C11 O4 Zn2 155.04(15) . 7_554 ?
C18 O5 Zn2 129.58(16) . 4_565 ?
C18 O6 Zn1 125.86(17) . 4_565 ?
C19 O7 Zn2 120.30(14) . 7_554 ?
C26 O9 Zn1 144.25(17) . . ?
C26 O10 Zn2 121.28(16) . . ?
C1 N1 C20 126.81(19) . . ?
C3 N2 C12 130.7(2) . . ?
C2 N3 C4 130.82(18) . . ?
C3 N4 C1 112.90(18) . . ?
C1 N5 C2 115.38(19) . . ?
C2 N6 C3 115.21(19) . . ?
N5 C1 N1 119.14(19) . . ?
N5 C1 N4 125.53(19) . . ?
N1 C1 N4 115.31(18) . . ?
N6 C2 N5 125.0(2) . . ?
N6 C2 N3 122.11(19) . . ?
N5 C2 N3 112.89(18) . . ?
N4 C3 N6 125.7(2) . . ?
N4 C3 N2 122.40(19) . . ?
N6 C3 N2 111.90(18) . . ?
N3 C4 C5 121.73(18) . . ?
N3 C4 C9 119.59(17) . . ?
C5 C4 C9 118.67(18) . . ?
C6 C5 C4 120.50(19) . . ?
C7 C6 C5 120.9(2) . . ?
C7 C6 C11 122.18(19) . . ?
C5 C6 C11 116.83(18) . . ?
C6 C7 C8 118.45(19) . . ?
C9 C8 C7 122.7(2) . . ?
C8 C9 C4 118.69(19) . . ?
C8 C9 C10 117.60(18) . . ?
C4 C9 C10 123.56(18) . . ?
O2 C10 O1 123.8(2) . . ?
O2 C10 C9 120.47(19) . . ?
O1 C10 C9 115.68(18) . . ?
O4 C11 O3 124.0(2) . . ?
O4 C11 C6 118.27(18) . . ?
O3 C11 C6 117.63(19) . . ?
C13 C12 N2 122.1(2) . . ?
C13 C12 C15 119.21(18) . . ?
N2 C12 C15 118.67(18) . . ?
C12 C13 C14 120.7(2) . . ?
C17 C14 C13 120.3(2) . . ?
C17 C14 C18 122.0(2) . . ?
C13 C14 C18 117.8(2) . . ?
C16 C15 C12 118.7(2) . . ?
C16 C15 C19 116.16(19) . . ?
C12 C15 C19 125.10(17) . . ?
C17 C16 C15 121.7(2) . . ?
C14 C17 C16 119.3(2) . . ?
O5 C18 O6 127.5(2) . . ?
O5 C18 C14 119.20(18) . . ?
O6 C18 C14 113.3(2) . . ?
O8 C19 O7 122.9(2) . . ?
O8 C19 C15 121.15(18) . . ?
O7 C19 C15 115.91(18) . . ?
C25 C20 N1 123.95(19) . . ?
C25 C20 C21 117.6(2) . . ?
N1 C20 C21 118.4(2) . . ?
C22 C21 C20 120.9(3) . . ?
C21 C22 C23 120.7(2) . . ?
C24 C23 C22 117.9(2) . . ?
C23 C24 C25 121.4(2) . . ?
C23 C24 C26 121.6(2) . . ?
C25 C24 C26 116.74(19) . . ?
C24 C25 C20 121.4(2) . . ?
O9 C26 O10 124.3(2) . . ?
O9 C26 C24 116.31(19) . . ?
O10 C26 C24 119.3(2) . . ?

_refine_diff_density_max         0.527
_refine_diff_density_min         -0.770
_refine_diff_density_rms         0.041

_shelxl_version_number           2014-3

_shelx_res_file                  
;
TITL q1 in I4
CELL 0.71073  27.4584  27.4584  18.2250  90.000  90.000  90.000
ZERR  8.00   0.0039   0.0039   0.0036   0.000   0.000   0.000
LATT -2
SYMM -X, -Y, Z
SYMM -Y, X, Z
SYMM Y, -X, Z
SFAC C H N O ZN
UNIT 208 120 48 88 16

L.S. 15 0  243
acta
twin
BOND
FMAP 2
PLAN 30

WGHT    0.058600    1.215200
BASF   0.24785
FVAR       1.32034
ZN1   5    0.137650    0.419346    0.229522    11.00000    0.04778    0.03080 =
         0.02417    0.00242    0.00381    0.00729
ZN2   5    0.200836    0.345683    0.342089    11.00000    0.04682    0.04404 =
         0.02785    0.00697    0.00692    0.01567
O1    4    0.121081    0.469521    0.159426    11.00000    0.05752    0.03323 =
         0.02894    0.00779   -0.01100   -0.00514
O2    4    0.066117    0.426056    0.099292    11.00000    0.09136    0.05040 =
         0.06245    0.03016   -0.03111   -0.03381
O3    4    0.081129    0.586879   -0.196403    11.00000    0.06568    0.05077 =
         0.03425    0.01323   -0.01817   -0.02033
O4    4    0.125289    0.636438   -0.127723    11.00000    0.08833    0.05644 =
         0.03795    0.02406   -0.02698   -0.04329
O5    4    0.331733    0.783462    0.238249    11.00000    0.08226    0.06146 =
         0.04349    0.00952   -0.03033   -0.03206
O6    4    0.360775    0.846910    0.175004    11.00000    0.05188    0.05248 =
         0.04691    0.00276   -0.01838   -0.02232
O7    4    0.186579    0.723815   -0.068889    11.00000    0.05942    0.05544 =
         0.03323    0.01579   -0.02167   -0.03100
O8    4    0.215112    0.790042   -0.122997    11.00000    0.06762    0.05360 =
         0.03833    0.01470   -0.01405   -0.02238
O9    4    0.196068    0.450364    0.274414    11.00000    0.06786    0.04211 =
         0.04206    0.00366   -0.01704   -0.00186
O10   4    0.237668    0.409388    0.359680    11.00000    0.06261    0.04425 =
         0.04174    0.00719   -0.00815    0.00768
O11   4    0.154668    0.280310    0.324150    11.00000    0.16186    0.11316 =
         0.08532    0.01327    0.00642   -0.04678
N1    3    0.245642    0.625166    0.286517    11.00000    0.05469    0.03889 =
         0.03423    0.00441   -0.01307   -0.00860
AFIX  43
H1A   2    0.257071    0.651974    0.303804    11.00000   -1.20000
AFIX   0
N2    3    0.206336    0.708368    0.070256    11.00000    0.06941    0.04672 =
         0.03547    0.01465   -0.02362   -0.03036
AFIX  43
H2A   2    0.184076    0.708796    0.037067    11.00000   -1.20000
AFIX   0
N3    3    0.143286    0.556631    0.117040    11.00000    0.07564    0.04334 =
         0.03365    0.01457   -0.02167   -0.02569
AFIX  43
H3A   2    0.140384    0.535128    0.151070    11.00000   -1.20000
AFIX   0
N4    3    0.226753    0.670691    0.183082    11.00000    0.05802    0.04666 =
         0.03046    0.00841   -0.01474   -0.01960
N5    3    0.191287    0.591917    0.202524    11.00000    0.06752    0.04072 =
         0.03358    0.01153   -0.01953   -0.01909
N6    3    0.173564    0.635055    0.093216    11.00000    0.06655    0.04603 =
         0.03441    0.01652   -0.02301   -0.02945
C1    1    0.220298    0.628219    0.221753    11.00000    0.05266    0.03999 =
         0.03120    0.00565   -0.01194   -0.01505
C2    1    0.170005    0.596458    0.136202    11.00000    0.06580    0.03939 =
         0.03243    0.01175   -0.01795   -0.02221
C3    1    0.202986    0.670862    0.118400    11.00000    0.06204    0.04591 =
         0.03233    0.00951   -0.01857   -0.02767
C4    1    0.119760    0.544838    0.051240    11.00000    0.05268    0.03957 =
         0.02548    0.00887   -0.01172   -0.01505
C5    1    0.121508    0.575829   -0.010193    11.00000    0.06108    0.04314 =
         0.03143    0.01132   -0.01401   -0.02066
AFIX  43
H5A   2    0.138943    0.604819   -0.007693    11.00000   -1.20000
AFIX   0
C6    1    0.097298    0.563403   -0.074787    11.00000    0.05337    0.04145 =
         0.03052    0.00743   -0.01200   -0.01523
C7    1    0.069213    0.521397   -0.078953    11.00000    0.05693    0.04435 =
         0.03533    0.00900   -0.02073   -0.01439
AFIX  43
H7A   2    0.051610    0.514133   -0.121153    11.00000   -1.20000
AFIX   0
C8    1    0.068042    0.490485   -0.018575    11.00000    0.05739    0.04344 =
         0.03904    0.00721   -0.01683   -0.01627
AFIX  43
H8A   2    0.050004    0.461892   -0.021673    11.00000   -1.20000
AFIX   0
C9    1    0.092663    0.500548    0.046048    11.00000    0.04909    0.03734 =
         0.03134    0.00352   -0.00917   -0.01029
C10   1    0.092191    0.462088    0.105198    11.00000    0.05382    0.03669 =
         0.03073    0.00600   -0.00873   -0.00918
C11   1    0.101025    0.598434   -0.136945    11.00000    0.05394    0.04487 =
         0.03177    0.00927   -0.01248   -0.01650
C12   1    0.239930    0.746386    0.065659    11.00000    0.05342    0.04201 =
         0.03581    0.00975   -0.01473   -0.02016
C13   1    0.269247    0.759662    0.124683    11.00000    0.05887    0.04903 =
         0.03643    0.00797   -0.01810   -0.02023
AFIX  43
H13A  2    0.266042    0.743451    0.169226    11.00000   -1.20000
AFIX   0
C14   1    0.303428    0.797065    0.117748    11.00000    0.04665    0.04103 =
         0.03954    0.00194   -0.01234   -0.01077
C15   1    0.243668    0.772814   -0.001470    11.00000    0.04600    0.04127 =
         0.03733    0.00801   -0.00994   -0.01597
C16   1    0.277725    0.810206   -0.006537    11.00000    0.04974    0.04632 =
         0.03833    0.00798   -0.00687   -0.01677
AFIX  43
H16A  2    0.280175    0.827738   -0.050041    11.00000   -1.20000
AFIX   0
C17   1    0.308184    0.822030    0.051763    11.00000    0.04616    0.04895 =
         0.04251    0.00649   -0.00673   -0.01763
AFIX  43
H17A  2    0.331486    0.846376    0.046670    11.00000   -1.20000
AFIX   0
C18   1    0.334140    0.809332    0.184162    11.00000    0.04607    0.04201 =
         0.03870    0.00037   -0.01394   -0.01483
C19   1    0.213676    0.762699   -0.070584    11.00000    0.04776    0.04103 =
         0.03315    0.00674   -0.01004   -0.01658
C20   1    0.254862    0.582822    0.327516    11.00000    0.04838    0.04182 =
         0.03060    0.00268   -0.00670   -0.00470
C21   1    0.285797    0.586258    0.389105    11.00000    0.06686    0.05562 =
         0.04539    0.00428   -0.02116   -0.00455
AFIX  43
H21A  2    0.298668    0.616351    0.402228    11.00000   -1.20000
AFIX   0
C22   1    0.297252    0.545527    0.430235    11.00000    0.06973    0.06149 =
         0.05750    0.00728   -0.03262   -0.00306
AFIX  43
H22A  2    0.317351    0.548634    0.471040    11.00000   -1.20000
AFIX   0
C23   1    0.278579    0.498764    0.410781    11.00000    0.07055    0.04832 =
         0.05140    0.01406   -0.02266    0.00494
AFIX  43
H23A  2    0.286076    0.471287    0.438396    11.00000   -1.20000
AFIX   0
C24   1    0.249111    0.495624    0.349823    11.00000    0.04942    0.04512 =
         0.03512    0.00805   -0.00363    0.00116
C25   1    0.236503    0.536718    0.309550    11.00000    0.04308    0.04545 =
         0.03292    0.00347   -0.00864   -0.00638
AFIX  43
H25A  2    0.215449    0.533554    0.269862    11.00000   -1.20000
AFIX   0
C26   1    0.225526    0.448275    0.327439    11.00000    0.05157    0.04018 =
         0.03660    0.00726   -0.00351    0.00515

HKLF 4

REM  q1 in I4
REM R1 =  0.0323 for    9078 Fo > 4sig(Fo)  and  0.0330 for all    9495 data
REM    407 parameters refined using      1 restraints

END

WGHT      0.0589      1.1851

REM Highest difference peak  0.527,  deepest hole -0.770,  1-sigma level  0.041
Q1    1   0.1189  0.2698  0.3555  11.00000  0.05    0.53
Q2    1   0.1367  0.4228  0.1616  11.00000  0.05    0.39
Q3    1   0.1089  0.4305  0.1879  11.00000  0.05    0.38
Q4    1   0.1889  0.3119  0.3821  11.00000  0.05    0.36
Q5    1   0.1127  0.4570  0.2306  11.00000  0.05    0.35
Q6    1   0.0636  0.6042 -0.2425  11.00000  0.05    0.32
Q7    1   0.2197  0.3041  0.3440  11.00000  0.05    0.31
Q8    1   0.3870  0.8767  0.1892  11.00000  0.05    0.31
Q9    1   0.1697  0.4145  0.1887  11.00000  0.05    0.30
Q10   1   0.1201  0.6717 -0.1547  11.00000  0.05    0.30
Q11   1   0.3106  0.8054  0.2506  11.00000  0.05    0.30
Q12   1   0.2117  0.3002  0.3496  11.00000  0.05    0.29
Q13   1   0.3883  0.8296  0.2203  11.00000  0.05    0.29
Q14   1   0.1478  0.4496  0.1887  11.00000  0.05    0.28
Q15   1   0.1923  0.3136  0.3045  11.00000  0.05    0.28
Q16   1   0.2118  0.3751  0.3831  11.00000  0.05    0.28
Q17   1   0.1371  0.4245  0.2991  11.00000  0.05    0.28
Q18   1   0.2141  0.3801  0.3086  11.00000  0.05    0.27
Q19   1   0.1585  0.6956 -0.0918  11.00000  0.05    0.27
Q20   1   0.1235  0.3831  0.2629  11.00000  0.05    0.26
Q21   1   0.2216  0.3678  0.3682  11.00000  0.05    0.26
Q22   1   0.2369  0.3688  0.3438  11.00000  0.05    0.26
Q23   1   0.3395  0.8059  0.2759  11.00000  0.05    0.26
Q24   1   0.1619  0.7358 -0.1171  11.00000  0.05    0.24
Q25   1   0.1486  0.4562  0.2599  11.00000  0.05    0.24
Q26   1   0.3808  0.8153  0.1711  11.00000  0.05    0.23
Q27   1   0.2313  0.3374  0.2995  11.00000  0.05    0.23
Q28   1   0.1776  0.4407  0.2227  11.00000  0.05    0.23
Q29   1   0.1739  0.3519  0.3874  11.00000  0.05    0.23
Q30   1   0.0809  0.3738  0.2020  11.00000  0.05    0.23
;
_shelx_res_checksum              6529

_shelx_fab_file                  
;
    3    3    0    309.81     -1.71
    4    4    0    164.21     -0.50
    5    5    0     45.14     -0.72
    6    6    0     18.92     -0.26
    7    7    0    -69.06     -0.24
    8    8    0     46.49     -0.56
    9    9    0     18.11      0.25
   10   10    0    -57.16     -0.32
   11   11    0      4.60     -0.59
   12   12    0      2.14      0.28
   13   13    0     -5.19      0.34
   14   14    0      1.75     -0.42
   15   15    0    -17.98      0.55
   16   16    0     15.94      0.36
   17   17    0      2.74     -0.49
   18   18    0     -6.56      0.23
   19   19    0     -1.49      0.54
   20   20    0      8.31      0.19
   21   21    0     -1.94     -0.19
   22   22    0      1.89      0.33
   23   23    0      0.69      0.03
   24   24    0      1.63     -0.21
   25   25    0      1.06      0.17
   26   26    0     -0.01      0.02
   25   27    0     -1.33      0.24
   24   26    0      1.98     -0.05
   23   25    0      1.30     -0.14
   22   24    0      0.14      0.05
   21   23    0     -3.14     -0.19
   20   22    0      2.17     -0.18
   19   21    0      4.40     -0.19
   18   20    0      0.55      0.47
   17   19    0     -3.97     -0.35
   16   18    0     13.74      0.38
   15   17    0     -4.47      0.56
   14   16    0     -5.08      0.14
   13   15    0      6.62     -0.45
   12   14    0     14.97      0.66
   11   13    0     -8.42      0.60
   10   12    0      9.52      0.14
    9   11    0      6.21      0.93
    8   10    0    -24.65     -0.03
    7    9    0      2.50      0.18
    6    8    0    -25.11     -0.75
    5    7    0    -15.65     -2.17
    4    6    0     39.87      0.25
    3    5    0    -83.45     -0.50
    2    4    0      8.72     -9.79
   -2    4    0     29.24      1.36
   -4    6    0     29.36      0.00
   -5    7    0     75.75      0.86
   -6    8    0     70.17     -0.09
   -7    9    0     -5.87     -0.30
   -8   10    0     -6.53      1.01
   -9   11    0     16.57      0.23
  -10   12    0    -13.54     -0.32
  -11   13    0     25.54      0.21
  -12   14    0    -11.34      0.94
  -13   15    0     -2.38     -0.17
  -14   16    0      1.94     -0.20
  -15   17    0    -10.44     -0.01
  -16   18    0     -2.32      0.71
  -17   19    0      6.30      0.52
  -18   20    0     -4.90     -0.06
  -19   21    0     -2.52      0.06
  -20   22    0     -2.46      0.44
  -21   23    0      1.89      0.12
  -22   24    0     -0.01     -0.27
  -23   25    0     -1.90      0.28
  -24   26    0     -1.87      0.26
  -25   27    0      0.75      0.24
   24   28    0     -1.71     -0.01
   23   27    0     -1.01      0.18
   22   26    0      1.43     -0.08
   21   25    0     -2.94     -0.13
   20   24    0      0.99      0.17
   19   23    0      2.63     -0.16
   18   22    0     -6.01     -0.05
   17   21    0      1.54     -0.10
   16   20    0      8.08     -0.11
   15   19    0    -12.82     -0.05
   14   18    0     -0.08      0.34
   13   17    0      9.12     -0.05
   12   16    0     -5.74     -0.17
   11   15    0      0.22     -0.32
   10   14    0     20.03      0.62
    9   13    0     14.45      0.35
    8   12    0     21.92     -0.09
    7   11    0    -20.39      0.19
    6   10    0    -14.92     -0.09
    5    9    0     77.29      0.64
    4    8    0     -9.70     -0.52
    3    7    0      6.10      0.96
    2    6    0     -2.51     -0.69
    1    5    0    -46.74     -1.82
    0    4    0    -89.06     -0.43
   -1    5    0    -38.96      1.59
   -2    6    0   -140.34      0.83
   -3    7    0    -23.60      0.96
   -4    8    0     -5.15      0.16
   -5    9    0     -2.21      0.03
   -6   10    0    -38.30      0.64
   -7   11    0      1.37      2.11
   -8   12    0    -12.45      1.18
   -9   13    0     20.77     -0.97
  -10   14    0     -4.82      0.35
  -11   15    0     -2.29      0.90
  -12   16    0      8.26     -0.70
  -13   17    0     12.35     -0.14
  -14   18    0     -4.32      0.03
  -15   19    0     -0.55     -0.11
  -16   20    0     -6.48      0.31
  -17   21    0      7.17      0.09
  -18   22    0     -4.98     -0.14
  -19   23    0      3.61      0.39
  -20   24    0     -0.57      0.35
  -21   25    0     -1.32      0.39
  -22   26    0      2.18      0.30
  -23   27    0     -2.61      0.22
  -24   28    0     -2.06      0.87
   22   28    0     -0.68      0.18
   21   27    0      0.12     -0.27
   20   26    0     -0.02     -0.07
   19   25    0      0.15      0.30
   18   24    0     -2.01     -0.27
   17   23    0      2.74      0.61
   16   22    0     -1.32      0.07
   15   21    0      1.36      0.21
   14   20    0     -0.99      0.24
   13   19    0     -9.48      0.16
   12   18    0      5.98     -0.11
   11   17    0     -6.71      0.15
   10   16    0      0.26      0.89
    9   15    0     11.15     -0.55
    8   14    0    -20.88     -0.26
    7   13    0     23.31     -1.11
    6   12    0     15.45     -0.69
    5   11    0    -34.31     -0.04
    4   10    0     25.24     -0.12
    3    9    0     -0.22     -0.44
    2    8    0      3.41      1.52
    1    7    0    107.34      1.18
    0    6    0   -101.60      0.90
   -1    7    0    116.85     -2.24
   -2    8    0     62.47     -1.07
   -3    9    0    -40.84     -0.88
   -4   10    0      5.11     -0.83
   -5   11    0    -17.65     -0.80
   -6   12    0      6.56     -0.64
   -7   13    0     -7.72     -1.39
   -8   14    0    -23.02     -1.54
   -9   15    0    -14.12     -0.21
  -10   16    0     24.50     -0.69
  -11   17    0     -9.39     -1.59
  -12   18    0    -12.89     -2.97
  -13   19    0     23.72     -0.27
  -14   20    0     -0.89     -0.15
  -15   21    0     -3.44     -0.80
  -16   22    0     -1.33     -0.37
  -17   23    0      3.46     -0.31
  -18   24    0     -1.49      0.22
  -19   25    0      2.27     -0.03
  -20   26    0     -0.35     -0.23
  -21   27    0     -0.62      0.12
  -22   28    0     -1.45      0.33
  -23   29    0     -2.21     -0.03
   22   30    0      0.33      0.14
   21   29    0      0.11     -0.02
   20   28    0     -2.07      0.13
   19   27    0      1.57      0.19
   18   26    0     -0.02      0.24
   17   25    0     -1.62     -0.16
   16   24    0      2.79     -0.20
   15   23    0      2.64      0.30
   14   22    0     -2.99      0.05
   13   21    0      7.33      0.32
   12   20    0     -1.42      0.16
   11   19    0     -5.25      0.16
   10   18    0     -5.05      0.71
    9   17    0     -6.40     -0.04
    8   16    0      5.84      0.74
    7   15    0    -10.53      0.64
    6   14    0     -3.99      0.24
    5   13    0    -19.92     -0.79
    4   12    0     13.29      0.90
    3   11    0     19.78     -0.94
    2   10    0     -0.85      0.90
    1    9    0      3.65      3.03
    0    8    0     86.98     -0.18
   -1    9    0     -2.11      0.35
   -2   10    0      0.78      0.90
   -3   11    0     13.90     -0.71
   -4   12    0     57.32      0.31
   -5   13    0    -17.67      0.63
   -6   14    0     -4.32      0.89
   -7   15    0     -7.24     -0.17
   -8   16    0     20.08     -0.11
   -9   17    0     -0.40     -0.90
  -10   18    0      6.74     -0.66
  -11   19    0    -15.98     -0.50
  -12   20    0     -4.48     -0.11
  -13   21    0     13.32     -0.44
  -14   22    0      1.63     -0.53
  -15   23    0     -7.42     -0.11
  -16   24    0      7.07     -0.53
  -17   25    0     -1.79     -0.37
  -18   26    0     -0.73      0.00
  -19   27    0      3.25     -0.16
  -20   28    0     -1.36     -0.02
  -21   29    0     -1.07     -0.15
  -22   30    0      0.59      0.00
   21   31    0     -0.46      0.17
   20   30    0     -1.38      0.30
   19   29    0      1.78     -0.02
   18   28    0     -0.78      0.54
   17   27    0     -0.23     -0.41
   16   26    0      0.86     -0.17
   15   25    0      5.19      0.38
   14   24    0     -3.53     -0.20
   13   23    0      3.09     -2.22
   12   22    0      5.18     -0.53
   11   21    0      0.27     -0.38
   10   20    0      2.45     -0.98
    9   19    0      7.28     -0.79
    8   18    0     -9.18     -0.45
    7   17    0     -1.65      0.31
    6   16    0     23.27     -0.59
    5   15    0    -30.75     -0.99
    4   14    0    -15.80     -0.16
    3   13    0     20.74      1.48
    2   12    0     -2.79     -0.49
    1   11    0    -33.28     -0.54
    0   10    0      7.43      1.87
   -1   11    0      1.07      2.37
   -2   12    0    -11.96     -0.26
   -3   13    0      7.50      2.45
   -4   14    0     28.93     10.01
   -5   15    0     -5.09      1.39
   -6   16    0     36.19      1.03
   -7   17    0      7.77      3.41
   -8   18    0    -17.60      2.02
   -9   19    0      3.69      0.95
  -10   20    0     19.90      0.84
  -11   21    0    -13.89      0.05
  -12   22    0      9.32      0.47
  -13   23    0     -2.80      0.49
  -14   24    0     -2.84     -0.95
  -15   25    0     -1.53     -0.06
  -16   26    0      4.35      0.25
  -17   27    0     -1.89     -0.05
  -18   28    0      1.91     -0.19
  -19   29    0      0.73     -0.03
  -20   30    0      0.77      0.44
  -21   31    0     -0.11      0.17
   19   31    0     -0.43      0.18
   18   30    0      0.86     -0.08
   17   29    0     -4.21     -0.11
   16   28    0     -1.91     -0.01
   15   27    0      2.61     -0.19
   14   26    0     -4.44      0.65
   13   25    0      4.07     -0.53
   12   24    0     -1.81     -0.27
   11   23    0      2.38     -0.75
   10   22    0     -7.52     -3.78
    9   21    0      8.98     -1.10
    8   20    0      1.01     -0.90
    7   19    0      3.24     -2.28
    6   18    0      1.87     -0.58
    5   17    0     -6.03     -0.71
    4   16    0     18.02     -5.92
    3   15    0     21.66     -0.76
    2   14    0      0.71     -0.09
    1   13    0    -14.42     -1.51
    0   12    0    -27.89     -1.27
   -1   13    0     33.81     -0.76
   -2   14    0    -47.98      0.55
   -3   15    0     -1.03      1.22
   -4   16    0     12.32      0.14
   -5   17    0      3.47     -0.20
   -6   18    0      7.45      0.97
   -7   19    0      5.74      0.35
   -8   20    0    -12.38     -1.14
   -9   21    0     -0.51      0.29
  -10   22    0     16.09      0.28
  -11   23    0    -15.33      0.86
  -12   24    0      1.01      1.16
  -13   25    0     -0.80     -0.61
  -14   26    0      1.36      0.20
  -15   27    0      1.23      0.63
  -16   28    0     -3.76     -0.33
  -17   29    0      1.04      0.27
  -18   30    0     -0.87      0.29
  -19   31    0      0.31     -0.01
   18   32    0      1.31     -0.23
   17   31    0     -2.09      0.10
   16   30    0      0.12     -0.15
   15   29    0      3.60      0.00
   14   28    0     -2.71     -0.20
   13   27    0      1.79      0.48
   12   26    0     -3.41     -0.01
   11   25    0     -1.25      0.25
   10   24    0      5.70      0.34
    9   23    0     -3.13     -0.48
    8   22    0     -1.86     -0.24
    7   21    0      0.26      0.38
    6   20    0     -0.28     -0.31
    5   19    0     -2.60      0.18
    4   18    0     -3.82     -0.24
    3   17    0     21.70     -1.62
    2   16    0     -6.52     -0.69
    1   15    0    -22.26     -0.55
    0   14    0     21.10     -1.60
   -1   15    0     35.05     -1.25
   -2   16    0    -45.78     -1.65
   -3   17    0     17.63     -2.32
   -4   18    0    -16.61     -1.35
   -5   19    0    -11.41     -1.38
   -6   20    0     33.87     -5.83
   -7   21    0     -4.12     -2.77
   -8   22    0    -13.02     -0.48
   -9   23    0     12.45     -1.25
  -10   24    0     -1.30     -0.02
  -11   25    0      0.48     -0.26
  -12   26    0      1.02     -0.31
  -13   27    0     -4.61     -0.05
  -14   28    0      1.70      0.98
  -15   29    0      3.81     -0.01
  -16   30    0     -2.66      0.11
  -17   31    0      1.48      0.19
  -18   32    0     -1.72      0.04
   17   33    0     -0.83      0.05
   16   32    0     -1.93      0.08
   15   31    0      2.16      0.05
   14   30    0      0.85     -0.51
   13   29    0     -3.92      0.19
   12   28    0      0.77      0.15
   11   27    0     -1.23     -0.18
   10   26    0     10.39     -0.11
    9   25    0    -10.21     -0.15
    8   24    0      2.97      0.29
    7   23    0     11.44      0.12
    6   22    0    -11.12      0.92
    5   21    0     -1.35     -0.14
    4   20    0     10.55      0.78
    3   19    0      1.47      1.10
    2   18    0      2.30      0.30
    1   17    0     -9.29      0.78
    0   16    0     20.63      1.46
   -1   17    0     43.97      1.75
   -2   18    0    -18.55      0.57
   -3   19    0      1.81     -0.45
   -4   20    0      1.34     -0.37
   -5   21    0      2.48     -0.63
   -6   22    0     -3.10     -0.19
   -7   23    0      2.81     -2.09
   -8   24    0     -4.66     -3.41
   -9   25    0     13.00     -0.65
  -10   26    0     -6.30     -0.39
  -11   27    0     -3.07     -1.56
  -12   28    0      5.02     -0.67
  -13   29    0     -1.48     -0.26
  -14   30    0     -0.28     -0.12
  -15   31    0      2.29     -0.18
  -16   32    0     -0.13      0.24
  -17   33    0     -0.89     -0.01
   16   34    0      0.19      0.12
   15   33    0      2.35     -0.07
   14   32    0     -3.75      0.47
   13   31    0     -0.64     -0.45
   12   30    0      4.88      0.19
   11   29    0     -3.59      1.75
   10   28    0     -0.76      0.21
    9   27    0     -6.13     -0.11
    8   26    0      5.38      0.33
    7   25    0     -3.29     -0.25
    6   24    0     -6.37     -0.37
    5   23    0      7.10     -0.64
    4   22    0      7.15      0.35
    3   21    0    -16.12      0.69
    2   20    0      4.73     -0.84
    1   19    0      6.26     -1.26
    0   18    0     -6.94      1.06
   -1   19    0     -5.43      0.29
   -2   20    0      6.18      1.36
   -3   21    0      0.98      1.85
   -4   22    0    -11.52      2.48
   -5   23    0      7.79      0.62
   -6   24    0     -0.25      0.20
   -7   25    0      1.83      0.99
   -8   26    0     -2.67      0.96
   -9   27    0     -1.41      0.43
  -10   28    0      1.58     -0.82
  -11   29    0     -3.64      0.42
  -12   30    0      0.26     -0.07
  -13   31    0     -0.78      0.03
  -14   32    0      0.69      0.14
  -15   33    0     -2.16     -0.04
   14   34    0     -1.08      0.18
   13   33    0      2.02     -0.02
   12   32    0      0.53      0.05
   11   31    0     -0.13      0.48
   10   30    0      1.22      1.03
    9   29    0      3.87     -0.11
    8   28    0      1.83     -0.06
    7   27    0     -1.97      1.06
    6   26    0      6.29     -0.01
    5   25    0      2.03      0.28
    4   24    0    -12.88     -0.14
    3   23    0      8.32     -0.22
    2   22    0      8.18     -0.46
    1   21    0     -3.06     -0.48
    0   20    0     -8.09     -0.68
   -1   21    0     -5.22     -0.18
   -2   22    0     16.90     -0.20
   -3   23    0      1.65     -0.02
   -4   24    0     -4.20      0.72
   -5   25    0      0.92      0.54
   -6   26    0      3.84      0.73
   -7   27    0     -5.08      2.91
   -8   28    0      1.80      0.61
   -9   29    0      2.01     -0.31
  -10   30    0      2.36      0.73
  -11   31    0     -1.86      0.80
  -12   32    0     -2.93     -0.13
  -13   33    0      0.23      0.02
  -14   34    0      0.45      0.01
   13   35    0      1.45      0.07
   12   34    0      0.60     -0.21
   11   33    0     -0.30     -0.01
   10   32    0      0.19     -0.01
    9   31    0     -1.25     -0.40
    8   30    0     -2.35     -0.33
    7   29    0      4.83      0.10
    6   28    0     -2.06      0.14
    5   27    0     -2.13     -0.27
    4   26    0     -3.22     -0.18
    3   25    0      6.09      0.04
    2   24    0     -0.90     -0.61
    1   23    0     -2.76      0.28
    0   22    0      5.78      0.13
   -1   23    0    -13.82     -0.08
   -2   24    0     13.50     -0.39
   -3   25    0     -4.74      0.09
   -4   26    0      1.15     -0.85
   -5   27    0     -0.36     -0.72
   -6   28    0     -1.20      0.04
   -7   29    0      4.74     -0.10
   -8   30    0     -4.64     -0.05
   -9   31    0     -2.09     -0.33
  -10   32    0      2.57     -0.06
  -11   33    0      1.46     -1.07
  -12   34    0     -1.64      0.03
  -13   35    0      0.59      0.02
   11   35    0      1.35     -0.09
   10   34    0     -0.64     -0.49
    9   33    0     -1.58      0.32
    8   32    0      2.41      0.57
    7   31    0      0.73     -0.76
    6   30    0     -2.75     -0.29
    5   29    0      1.63     -0.32
    4   28    0     -1.12      0.12
    3   27    0      0.37     -0.22
    2   26    0      1.69      0.26
    1   25    0      0.79     -0.22
    0   24    0      0.71      0.23
   -1   25    0     -4.35      0.76
   -2   26    0      1.74      0.76
   -3   27    0     -1.35     -1.00
   -4   28    0     -0.45      0.16
   -5   29    0      4.14      0.47
   -6   30    0     -6.62      0.25
   -7   31    0      1.35     -0.87
   -8   32    0      0.06     -0.10
   -9   33    0     -2.60      0.20
  -10   34    0      0.95      0.10
  -11   35    0      1.45     -0.29
   10   36    0      2.85     -0.03
    9   35    0     -0.68      0.04
    8   34    0     -0.55      0.63
    7   33    0     -0.97     -0.02
    6   32    0     -2.84     -1.04
    5   31    0      2.70     -0.05
    4   30    0      0.95      0.50
    3   29    0      2.45      0.64
    2   28    0     -0.89      0.00
    1   27    0     -3.33      0.29
    0   26    0      4.25     -0.32
   -1   27    0      4.08      0.32
   -2   28    0     -1.32     -0.19
   -3   29    0      1.91      0.09
   -4   30    0      1.90      1.14
   -5   31    0     -0.68     -0.07
   -6   32    0      1.69     -0.05
   -7   33    0      2.65      0.83
   -8   34    0     -2.32     -0.11
   -9   35    0      1.68      0.04
  -10   36    0      0.61      0.18
    8   36    0      2.43      0.09
    7   35    0      0.21      0.09
    6   34    0      0.17     -0.04
    5   33    0      0.08      0.09
    4   32    0      1.70      0.01
    3   31    0      1.18      0.67
    2   30    0     -0.30     -0.20
    1   29    0      2.25      0.46
    0   28    0     -5.12     -0.14
   -1   29    0      5.23     -0.30
   -2   30    0      0.97     -0.66
   -3   31    0     -4.37      0.66
   -4   32    0      0.45     -0.09
   -5   33    0     -1.99     -0.11
   -6   34    0      0.61      0.07
   -7   35    0      0.13      0.00
   -8   36    0     -2.97      0.11
    6   36    0     -1.64      0.24
    5   35    0     -0.79     -0.01
    4   34    0      1.23      0.01
    3   33    0      0.34     -0.12
    2   32    0      1.39     -0.06
    1   31    0     -2.71     -0.19
    0   30    0      2.29      0.10
   -1   31    0     -5.40     -0.31
   -2   32    0      0.06      0.13
   -3   33    0      2.46     -0.18
   -4   34    0     -0.08     -0.21
   -5   35    0     -4.35      0.04
   -6   36    0     -1.30      0.12
    5   37    0     -7.31     -0.10
    4   36    0      2.91     -0.04
    3   35    0      1.43     -0.42
    2   34    0     -3.31      0.48
    1   33    0     -2.13      0.08
    0   32    0      1.06      0.43
   -1   33    0      0.62     -0.15
   -2   34    0     -1.01      0.30
   -3   35    0     -0.09     -0.46
   -4   36    0      1.30     -0.03
   -5   37    0     -4.47      0.05
    3   37    0     -0.75      0.10
    2   36    0      0.58      0.11
    1   35    0     -2.25      0.36
    0   34    0     -0.79     -0.09
   -1   35    0     -2.05      0.00
   -2   36    0     -0.67      0.09
   -3   37    0     -0.65      0.03
    1   37    0     -0.12      0.25
    0   36    0      2.59     -0.50
   -1   37    0      1.83      0.27
  -16   34    0      1.88     -0.05
   23   29    0     -2.24      0.21
   25   28    1     -0.94      0.90
   26   27    1     -1.25      1.63
  -26   27    1      1.03     -1.80
  -25   28    1      0.41      3.94
   19   32    1      1.67      0.77
   20   31    1     -2.03     -0.57
   21   30    1     -0.50      0.22
   22   29    1      1.16      0.90
   23   28    1     -1.50     -0.58
   24   27    1     -0.34      0.00
   25   26    1      0.53     -0.85
  -25   26    1      0.65      1.08
  -24   27    1      0.99      0.96
  -23   28    1     -1.24      2.01
  -22   29    1     -0.27      0.23
  -21   30    1     -1.76      0.71
  -20   31    1     -1.82      1.37
  -19   32    1      0.34     -2.42
   15   34    1      0.71      0.52
   16   33    1      0.63     -1.76
   17   32    1     -1.07      1.49
   18   31    1     -0.86      0.01
   19   30    1     -0.36     -1.05
   20   29    1     -0.47     -0.96
   21   28    1     -0.09      0.15
   22   27    1     -2.92      2.92
   23   26    1      0.82      0.28
   24   25    1     -0.59      0.17
  -24   25    1     -2.14     -0.14
  -23   26    1      0.24      1.42
  -22   27    1     -1.47      1.94
  -21   28    1      0.47     -0.83
  -20   29    1     -0.50     -0.45
  -19   30    1     -2.07     -1.01
  -18   31    1      0.01      0.83
  -17   32    1     -0.05     -0.15
  -16   33    1     -0.41      1.33
  -15   34    1      2.03     -1.21
   12   35    1     -0.20      1.54
   13   34    1     -0.22     -0.86
   14   33    1     -1.78      0.12
   15   32    1      0.38     -0.52
   16   31    1      0.78      0.76
   17   30    1      0.85      0.59
   18   29    1     -3.76     -1.90
   19   28    1     -2.18     -1.79
   20   27    1      1.47      0.76
   21   26    1      2.36      2.02
   22   25    1      1.01     -0.49
   23   24    1      0.74     -1.04
  -23   24    1      3.15     -0.83
  -22   25    1      3.30      0.31
  -21   26    1     -0.45      0.44
  -20   27    1     -1.16     -3.99
  -19   28    1     -0.33      0.10
  -18   29    1      1.44      1.42
  -17   30    1      0.56      0.16
  -16   31    1     -0.60     -0.84
  -15   32    1     -0.34      0.05
  -14   33    1      0.28     -0.36
  -13   34    1     -0.74      0.91
  -12   35    1     -0.16     -2.73
    9   36    1     -0.54      0.92
   10   35    1     -0.49      2.05
   11   34    1     -0.44      0.69
   12   33    1      1.84      0.39
   13   32    1      1.81     -0.69
   14   31    1     -2.95     -0.61
   15   30    1      0.82     -0.27
   16   29    1      1.79      0.61
   17   28    1     -1.44     -0.83
   18   27    1     -1.55     -1.05
   19   26    1      0.81      2.30
   20   25    1     -1.37      0.79
   21   24    1     -0.36     -0.85
   22   23    1      3.39      1.83
  -22   23    1      2.93     -0.15
  -21   24    1     -0.99     -1.99
  -20   25    1     -1.99      0.01
  -19   26    1      4.16      0.85
  -18   27    1      2.64     -0.68
  -17   28    1      2.11      0.06
  -16   29    1      3.54     -2.03
  -15   30    1     -3.98      2.10
  -14   31    1      0.23      0.03
  -13   32    1     -0.12      2.50
  -12   33    1      0.77     -1.03
  -11   34    1     -1.64      0.21
  -10   35    1      0.46      0.57
   -9   36    1      0.02      1.03
    6   37    1     -0.18     -1.38
    7   36    1     -0.21     -1.93
    8   35    1     -0.40     -0.72
    9   34    1      0.68      0.35
   10   33    1      0.61     -2.17
   11   32    1     -2.14      0.70
   12   31    1      0.20      3.35
   13   30    1      2.62     -3.28
   14   29    1     -0.08     -1.78
   15   28    1     -0.17      1.63
   16   27    1      2.79      0.14
   17   26    1      3.24      0.52
   18   25    1      3.07     -1.28
   19   24    1     -2.28      3.47
   20   23    1      0.70      1.63
   21   22    1      1.55     -4.55
  -21   22    1     -1.29     -1.32
  -20   23    1     -2.74      3.50
  -19   24    1      2.60      2.45
  -18   25    1      3.96     -2.05
  -17   26    1      1.42      0.16
  -16   27    1     -0.40     -0.11
  -15   28    1      0.15      1.91
  -14   29    1      0.42     -1.06
  -13   30    1     -1.63      0.29
  -12   31    1      2.96     -1.42
  -11   32    1      2.97      1.33
  -10   33    1     -1.84      0.58
   -9   34    1      0.91     -2.02
   -8   35    1      2.06      1.75
   -7   36    1      0.94     -0.87
   -6   37    1      1.35     -0.95
    4   37    1     -0.72     -0.94
    5   36    1     -1.27     -0.38
    6   35    1      0.12      0.27
    7   34    1     -1.10      0.13
    8   33    1     -3.76     -0.42
    9   32    1     -2.88      2.52
   10   31    1      1.99     -1.04
   11   30    1     -2.88      1.12
   12   29    1     -0.16      0.19
   13   28    1     -0.50      1.17
   14   27    1      2.67     -1.80
   15   26    1     -0.80      1.27
   16   25    1     -3.28     -2.52
   17   24    1      0.04      0.17
   18   23    1      0.56      0.90
   19   22    1     -0.35     -1.81
   20   21    1      0.77      4.64
  -20   21    1      1.22      0.38
  -19   22    1      4.29     -2.54
  -18   23    1      0.13      0.53
  -17   24    1     -3.05     -1.11
  -16   25    1      0.23     -0.76
  -15   26    1     -0.79      0.89
  -14   27    1     -3.22      2.79
  -13   28    1      2.10     -2.40
  -12   29    1     -2.17     -0.43
  -11   30    1      0.16     -2.42
  -10   31    1     -1.25      1.81
   -9   32    1      1.18     -5.29
   -8   33    1     -2.48     -0.42
   -7   34    1      1.58     -1.86
   -6   35    1     -0.72     -0.32
   -5   36    1     -0.43      0.12
   -4   37    1     -0.27     -3.07
    3   36    1      0.27      1.18
    4   35    1      1.30      2.27
    5   34    1     -1.34      0.90
    6   33    1      1.38      0.58
    7   32    1     -1.02      3.55
    8   31    1     -2.08      0.28
    9   30    1     -0.21      1.86
   10   29    1      0.71      5.08
   11   28    1      0.50     -2.69
   12   27    1     -1.15      1.86
   13   26    1     -0.32      0.98
   14   25    1     -9.47      1.06
   15   24    1      1.92     -0.68
   16   23    1     -0.53     -1.53
   17   22    1     -8.27      1.02
   18   21    1     -4.95      1.66
   19   20    1      7.88     -3.23
  -19   20    1      0.49      4.63
  -18   21    1     -1.80      4.34
  -17   22    1     -1.53     -4.18
  -16   23    1     -0.53      0.43
  -15   24    1      0.33      2.77
  -14   25    1      2.34     -3.79
  -13   26    1     -1.68     -3.35
  -12   27    1     -7.14      3.93
  -11   28    1     -1.47     -0.52
  -10   29    1     -4.14     -2.35
   -9   30    1     -2.83     -4.63
   -8   31    1     -3.45      0.73
   -7   32    1     -1.08     -1.65
   -6   33    1     -3.38      1.31
   -5   34    1     -3.18     -1.23
   -4   35    1     -0.57     -2.30
   -3   36    1      1.00      0.62
   -2   37    1     -2.05     -2.04
    0   37    1      0.41      1.36
    1   36    1      0.44      0.17
    2   35    1     -2.45      1.68
    3   34    1     -1.40     -2.31
    4   33    1      2.58      1.24
    5   32    1      1.20      1.41
    6   31    1     -3.85     -0.74
    7   30    1      0.30     -0.71
    8   29    1     -0.56      4.27
    9   28    1     -1.02     -0.88
   10   27    1     -2.49      3.56
   11   26    1      2.74     -1.02
   12   25    1     -3.06     -2.51
   13   24    1     -0.24      3.76
   14   23    1      2.55     -4.27
   15   22    1      3.19     -0.09
   16   21    1      5.64      3.82
   17   20    1      1.26     -3.21
   18   19    1     -4.35     -0.64
  -18   19    1      6.64     -3.77
  -17   20    1      0.96      3.45
  -16   21    1      0.61      5.11
  -15   22    1      2.94     -4.12
  -14   23    1     -0.84     -7.45
  -13   24    1     -2.25      7.71
  -12   25    1     -0.91      2.11
  -11   26    1     -5.07     -3.29
  -10   27    1      0.90     -4.59
   -9   28    1     -1.70      0.77
   -8   29    1     -1.85      3.91
   -7   30    1     -2.58     -2.82
   -6   31    1      0.65      0.12
   -5   32    1     -1.31      1.77
   -4   33    1      1.69     -2.55
   -3   34    1      0.74      3.35
   -2   35    1     -0.34     -3.66
   -1   36    1     -0.07      0.08
    0   35    1      0.26      0.09
    1   34    1     -1.62     -1.73
    2   33    1     -0.98      3.76
    3   32    1      0.41     -0.58
    4   31    1     -5.89     -3.62
    5   30    1     -2.30      0.57
    6   29    1      2.08     -2.81
    7   28    1     -4.75      1.67
    8   27    1      3.95     -0.28
    9   26    1     -0.68     -2.62
   10   25    1     -6.83     -0.49
   11   24    1     -4.96      9.44
   12   23    1      4.45      0.22
   13   22    1     -3.42      5.46
   14   21    1     -1.29     -1.75
   15   20    1     -0.40      1.61
   16   19    1      9.95     -0.86
   17   18    1      4.12     -3.47
  -17   18    1      1.74      5.12
  -16   19    1      8.32      5.37
  -15   20    1      5.02    -13.43
  -14   21    1      0.19      0.70
  -13   22    1      0.95     12.14
  -12   23    1      1.11     -0.43
  -11   24    1     -2.31     -1.19
  -10   25    1      1.83     -1.22
   -9   26    1      3.15      1.02
   -8   27    1      0.19     -3.04
   -7   28    1     -1.15     -0.73
   -6   29    1      2.32     -1.46
   -5   30    1     -0.11      0.84
   -4   31    1      1.91      3.26
   -3   32    1      3.07      0.41
   -2   33    1      0.03     -0.61
   -1   34    1     -0.66     -1.79
    2   37    1     -0.36     -1.06
    0   33    1      1.39      2.49
    1   32    1      1.65     -4.29
    2   31    1     -2.75     -2.45
    3   30    1     -1.71      1.31
    4   29    1      0.57     -2.23
    5   28    1     -2.85     -1.12
    6   27    1      1.28     -4.40
    7   26    1      2.09      3.65
    8   25    1      4.84     -2.10
    9   24    1     -7.72     -3.12
   10   23    1      0.34     -5.31
   11   22    1     -4.78      6.80
   12   21    1      4.80     -3.09
   13   20    1      3.23     -1.30
   14   19    1    -12.02     -9.81
   15   18    1    -12.32     -3.27
   16   17    1      7.46      5.86
  -16   17    1     -2.03      2.90
  -15   18    1     -1.51    -12.32
  -14   19    1      2.19      9.37
  -13   20    1      4.94      0.09
  -12   21    1      0.15     -6.81
  -11   22    1      1.94      3.75
  -10   23    1      4.42     -2.32
   -9   24    1     -3.75      5.65
   -8   25    1     -5.44     -2.86
   -7   26    1      2.86     -1.53
   -6   27    1     -3.68     -2.76
   -5   28    1      0.33     -0.86
   -4   29    1     -0.92      3.63
   -3   30    1      1.84      2.44
   -2   31    1      2.01     -2.95
   -1   32    1      2.28     -2.43
    0   31    1     -1.58      1.37
    1   30    1     -0.91      1.64
    2   29    1      6.75     -0.93
    3   28    1     -1.77      3.91
    4   27    1     -2.73     -1.25
    5   26    1     -1.54      3.86
    6   25    1     -2.06      1.27
    7   24    1      7.54     -4.05
    8   23    1      7.13      7.23
    9   22    1     -3.26     -1.03
   10   21    1     -0.26     -6.45
   11   20    1      3.97     -0.91
   12   19    1     -1.42      2.07
   13   18    1      1.80      4.59
   14   17    1     -5.83     -1.52
   15   16    1    -15.11     -2.93
  -15   16    1     -2.59    -10.66
  -14   17    1      1.60      7.89
  -13   18    1      3.83      4.61
  -12   19    1     -2.22     -3.22
  -11   20    1     -8.05     -5.90
  -10   21    1      4.21     -3.90
   -9   22    1      1.51     10.17
   -8   23    1     -8.93     -0.06
   -7   24    1     -0.31    -10.46
   -6   25    1      1.66     -0.65
   -5   26    1      2.87      8.24
   -4   27    1     -5.89     -3.65
   -3   28    1     -4.19     -3.02
   -2   29    1      0.84     -4.58
   -1   30    1      1.04      1.83
    0   29    1      5.66      0.10
    1   28    1     -4.32     -1.66
    2   27    1     -9.62      3.48
    3   26    1      5.11     -3.11
    4   25    1      2.84      6.06
    5   24    1      1.09    -10.83
    6   23    1    -12.10      4.03
    7   22    1      8.50     -4.23
    8   21    1      3.59      4.59
    9   20    1     -2.65     -0.32
   10   19    1     -7.28      1.60
   11   18    1     -3.26      8.63
   12   17    1      5.48      8.71
   13   16    1     17.03     -1.47
   14   15    1     -6.98     -0.48
  -14   15    1     -9.76      8.53
  -13   16    1     15.81      7.00
  -12   17    1      1.58      0.17
  -11   18    1    -15.64     -9.13
  -10   19    1      6.80      5.79
   -9   20    1      3.30     10.51
   -8   21    1    -10.59     -8.59
   -7   22    1     -0.51     -9.91
   -6   23    1      7.11      8.20
   -5   24    1     -1.66      4.38
   -4   25    1      3.85     -7.08
   -3   26    1      0.61      1.77
   -2   27    1     -6.52     -3.69
   -1   28    1     -5.55     -0.71
    0   27    1     -2.92      1.67
    1   26    1      4.75     -4.81
    2   25    1    -10.36      5.61
    3   24    1     -6.61     -3.44
    4   23    1      6.23      7.50
    5   22    1     -0.25     -3.45
    6   21    1    -15.25     -4.80
    7   20    1     -1.86     -2.97
    8   19    1     -2.45     -2.91
    9   18    1      1.66     -8.46
   10   17    1      7.66     -3.53
   11   16    1     -6.90    -17.35
   12   15    1     -9.06     -0.39
   13   14    1      8.04      9.63
  -13   14    1      2.94    -10.66
  -12   15    1     -2.21     -0.52
  -11   16    1      4.30      0.31
  -10   17    1      4.70      5.10
   -9   18    1     -1.20      0.00
   -8   19    1      2.01    -10.53
   -7   20    1     -4.10      5.98
   -6   21    1     -0.58     16.23
   -5   22    1      2.25     -2.14
   -4   23    1      0.68     -0.84
   -3   24    1     -4.57      6.34
   -2   25    1      3.73      5.44
   -1   26    1      3.90      2.05
    0   25    1      6.24      4.82
    1   24    1     -3.94     -2.81
    2   23    1     -1.43     -2.93
    3   22    1     -0.92     11.09
    4   21    1      5.33     -3.11
    5   20    1     -4.53      3.11
    6   19    1     -0.41     -4.65
    7   18    1     -3.74     -5.78
    8   17    1     -7.33     -0.68
    9   16    1      0.69     10.52
   10   15    1      0.23      0.31
   11   14    1     -2.08    -11.82
   12   13    1     -0.51     -0.04
  -12   13    1     11.27      7.65
  -11   14    1      3.26    -23.87
  -10   15    1     -7.25      5.11
   -9   16    1     10.59      9.48
   -8   17    1     -1.66    -11.73
   -7   18    1     -3.23    -11.78
   -6   19    1     -1.63      8.17
   -5   20    1     -0.78     -7.70
   -4   21    1     -2.74      8.08
   -3   22    1      8.64     -7.84
   -2   23    1     -3.51      2.70
   -1   24    1     -3.74     -0.30
    0   23    1      4.47    -17.91
    1   22    1      7.30     16.60
    2   21    1      6.24    -12.84
    3   20    1      5.53      3.20
    4   19    1      4.51     -4.78
    5   18    1     -2.56     -6.37
    6   17    1     18.60     -3.57
    7   16    1      4.19      6.80
    8   15    1    -10.83      3.63
    9   14    1     12.79    -11.67
   10   13    1     13.28     -0.76
   11   12    1     10.12      8.38
  -11   12    1     -6.68     13.83
  -10   13    1    -14.10      7.04
   -9   14    1      0.98     -3.31
   -8   15    1     -2.37     -9.90
   -7   16    1     -5.19     12.53
   -6   17    1      5.82      8.43
   -5   18    1     -0.09    -14.79
   -4   19    1    -15.35      0.03
   -3   20    1      3.06    -10.98
   -2   21    1     -8.32     13.14
   -1   22    1     -2.13      1.14
    0   21    1      0.11     -3.41
    1   20    1     -4.11      5.10
    2   19    1     -8.20     -4.68
    3   18    1     11.83      4.84
    4   17    1      2.12     -3.05
    5   16    1     -1.23      1.15
    6   15    1      5.08      7.97
    7   14    1     -0.36     -8.92
    8   13    1      1.79    -15.38
    9   12    1      5.98      1.54
   10   11    1    -21.09     17.26
  -10   11    1     -2.29    -33.56
   -9   12    1     10.06      1.52
   -8   13    1      9.28     -3.34
   -7   14    1    -14.33     10.21
   -6   15    1    -16.56     -9.10
   -5   16    1      6.50      4.07
   -4   17    1     11.94     14.31
   -3   18    1    -13.95     -4.29
   -2   19    1    -11.01      6.86
   -1   20    1     -1.35     -1.56
    0   19    1     -2.57    -10.25
    1   18    1    -18.97     -3.20
    2   17    1     -2.20    -12.58
    3   16    1     16.58     10.29
    4   15    1    -16.86     -9.96
    5   14    1    -25.52     -4.67
    6   13    1     -2.06     32.92
    7   12    1      3.51    -10.85
    8   11    1    -12.31      1.95
    9   10    1    -11.39    -16.89
   -9   10    1      8.86    -10.35
   -8   11    1      0.86      6.77
   -7   12    1    -15.00     14.15
   -6   13    1    -11.51    -25.82
   -5   14    1      0.01      5.40
   -4   15    1     10.81      7.67
   -3   16    1     -7.16     -8.54
   -2   17    1      2.03      0.51
   -1   18    1      4.33      6.17
    0   17    1     11.65      7.90
    1   16    1    -12.70    -17.03
    2   15    1     -0.09    -21.26
    3   14    1     11.40      3.32
    4   13    1      6.35     28.99
    5   12    1      4.08    -12.14
    6   11    1      3.38    -31.65
    7   10    1    -11.96     21.38
    8    9    1     39.04     27.70
   -8    9    1     -9.29     29.54
   -7   10    1      0.53    -38.43
   -6   11    1    -20.07     -5.17
   -5   12    1    -36.34     21.57
   -4   13    1     45.09    -28.14
   -3   14    1     12.91     10.75
   -2   15    1    -25.52    -15.57
   -1   16    1     13.88      6.07
    0   15    1      1.94     19.78
    1   14    1    -16.97    -12.45
    2   13    1     -1.41     19.73
    3   12    1     26.86     -1.43
    4   11    1     -3.79     -3.15
    5   10    1    -35.28     10.94
    6    9    1     13.26     -1.28
    7    8    1      7.94     41.15
   -7    8    1      8.98    -16.29
   -6    9    1     16.97     -8.13
   -5   10    1     11.01      6.27
   -4   11    1      8.92     15.46
   -3   12    1    -36.10     10.44
   -2   13    1    -18.89    -16.79
   -1   14    1     39.27     -1.32
    0   13    1      1.09     27.45
    1   12    1    -36.07    -43.51
    2   11    1    -37.00     36.10
    3   10    1     24.36      3.64
    4    9    1     27.09    -21.07
    5    8    1     -7.16     14.04
    6    7    1    -22.22    -32.21
   -6    7    1     38.76    -16.28
   -5    8    1     10.14      8.29
   -4    9    1      9.89     22.55
   -3   10    1    -16.87     -6.43
   -2   11    1    -18.24    -15.05
   -1   12    1     11.45     10.16
    0   11    1      3.53     20.41
    1   10    1     10.21     15.95
    2    9    1     39.31    -18.37
    3    8    1     -6.60    -50.73
    4    7    1    -45.77     97.51
    5    6    1     23.14     44.88
   -5    6    1     -7.10    -31.09
   -4    7    1     -3.12     18.28
   -3    8    1    -18.11     20.26
   -2    9    1    -55.10    -13.30
   -1   10    1     52.04    -11.03
    0    9    1     15.88    -29.74
    1    8    1    -24.56    -13.47
    2    7    1     19.30     -2.27
    3    6    1    -37.01      5.49
    4    5    1    -13.68      9.30
   -4    5    1     -5.59    -59.15
   -3    6    1     91.25    -32.36
   -2    7    1    -32.84     86.81
   -1    8    1    -29.01     48.31
    0    7    1     60.91    -35.09
    1    6    1    -24.69     33.75
    2    5    1    -44.23     37.79
    3    4    1     66.72   -163.68
   -3    4    1      9.95    114.47
   -2    5    1    -52.95   -104.62
   -1    6    1     59.12    -14.67
    0    5    1    -47.35     15.59
    2    3    1    -10.48    262.89
   -2    3    1    126.24    -70.53
   -1    4    1   -124.82     55.14
    0    3    1    158.68     87.73
    1    4    1   -125.90     50.94
   21   31    2      0.31     -0.82
   22   30    2     -0.60     -0.42
   23   29    2      0.20      1.03
   24   28    2      0.48     -0.81
   25   27    2     -1.20      0.22
   26   26    2      1.10      1.46
  -25   27    2      2.14      0.23
  -24   28    2     -0.37      1.70
  -23   29    2     -0.26     -0.85
  -22   30    2     -1.31      0.98
  -21   31    2      0.09     -1.37
   17   33    2     -1.08      0.70
   18   32    2      1.32     -0.76
   19   31    2      1.22     -1.19
   20   30    2     -1.62     -1.54
   21   29    2      1.05     -0.01
   22   28    2     -1.01     -2.08
   23   27    2     -0.36     -0.75
   24   26    2     -0.29      1.72
   25   25    2     -0.36      0.20
  -24   26    2      1.01      1.05
  -23   27    2      3.15     -1.30
  -22   28    2     -1.42      1.34
  -21   29    2     -0.87      1.31
  -20   30    2      0.38     -0.60
  -19   31    2      1.20      2.00
  -18   32    2     -1.01     -2.25
  -17   33    2     -3.71     -0.33
   13   35    2     -1.26     -2.56
   14   34    2     -0.35     -1.03
   15   33    2     -0.73     -0.99
   16   32    2      0.31     -1.64
   17   31    2     -0.56     -1.78
   18   30    2      1.43     -1.39
   19   29    2      1.59     -0.36
   20   28    2     -1.20      0.53
   21   27    2     -1.30     -1.88
   22   26    2     -0.61      0.74
   23   25    2      2.01      0.71
   24   24    2     -1.17     -3.15
  -23   25    2     -1.75     -0.74
  -22   26    2     -2.51      2.65
  -21   27    2      0.68     -0.07
  -20   28    2     -0.69     -0.15
  -19   29    2     -1.24     -0.67
  -18   30    2      0.76      0.29
  -17   31    2     -1.35      1.73
  -16   32    2      2.49      0.29
  -15   33    2     -0.76      1.19
  -14   34    2     -2.55      0.79
  -13   35    2      1.96     -2.49
   10   36    2     -1.81     -1.41
   11   35    2      0.44     -1.22
   12   34    2      0.56      1.68
   13   33    2      2.36     -2.46
   14   32    2      1.65      1.16
   15   31    2     -0.59     -1.87
   16   30    2      1.22      0.89
   17   29    2      1.75      0.72
   18   28    2      3.73     -4.40
   19   27    2     -1.05      3.50
   20   26    2     -0.45      3.24
   21   25    2      1.21     -1.12
   22   24    2     -3.32      0.64
   23   23    2     -0.27      1.19
  -22   24    2      2.03      5.15
  -21   25    2     -0.23      1.26
  -20   26    2      1.39     -1.92
  -19   27    2      0.30     -0.49
  -18   28    2      1.17      0.19
  -17   29    2     -0.66     -0.18
  -16   30    2      1.46      0.87
  -15   31    2      2.99     -0.31
  -14   32    2      0.19      0.65
  -13   33    2      0.71     -2.16
  -12   34    2      2.72      2.03
  -11   35    2     -0.03      0.27
  -10   36    2      1.11      0.16
    8   36    2     -1.33      0.24
    9   35    2      0.45     -1.15
   10   34    2     -0.29     -0.61
   11   33    2     -0.22     -0.25
   12   32    2      2.29      0.66
   13   31    2     -0.12      0.41
   14   30    2     -0.12      2.30
   15   29    2     -1.35     -0.31
   16   28    2      1.02     -2.73
   17   27    2     -0.44      2.05
   18   26    2      3.29      2.27
   19   25    2      0.44     -1.50
   20   24    2     -0.34      1.07
   21   23    2     -1.38      2.52
   22   22    2      0.03     -1.83
  -21   23    2      1.48      3.10
  -20   24    2     -1.20     -0.78
  -19   25    2      2.22     -1.85
  -18   26    2     -0.18      3.25
  -17   27    2     -1.54     -0.95
  -16   28    2      3.54      0.89
  -15   29    2      1.32     -2.36
  -14   30    2     -0.08     -0.18
  -13   31    2      0.19     -1.57
  -12   32    2      3.34     -0.07
  -11   33    2      3.40     -1.70
  -10   34    2      0.83     -0.65
   -9   35    2     -2.43     -0.88
   -8   36    2      0.50      0.38
    5   37    2      0.78     -1.76
    6   36    2     -2.14      1.12
    7   35    2      1.37     -0.06
    8   34    2      0.72     -0.69
    9   33    2     -2.48     -0.55
   10   32    2      0.96     -0.66
   11   31    2      0.83     -2.16
   12   30    2      0.30     -0.69
   13   29    2     -1.20      1.47
   14   28    2     -2.28     -4.23
   15   27    2      1.77      5.04
   16   26    2      2.27      0.49
   17   25    2     -5.01      1.30
   18   24    2      2.24      0.45
   19   23    2      4.06     -0.38
   20   22    2      1.41     -0.06
   21   21    2      1.23      0.54
  -20   22    2     -0.07      0.43
  -19   23    2     -1.35      1.98
  -18   24    2      0.88     -0.16
  -17   25    2      2.35      3.46
  -16   26    2      4.59     -2.31
  -15   27    2     -4.38     -2.16
  -14   28    2      2.15      1.88
  -13   29    2      3.97      5.05
  -12   30    2     -3.92     -2.27
  -11   31    2      0.37      0.27
  -10   32    2      2.43     -1.28
   -9   33    2     -0.62     -1.11
   -8   34    2      0.56      0.63
   -7   35    2      1.82      2.63
   -6   36    2     -2.81     -0.65
   -5   37    2      0.68     -1.52
    3   37    2      2.79     -1.06
    4   36    2     -0.04      1.45
    5   35    2      1.29      0.53
    6   34    2     -0.60     -2.03
    7   33    2      0.38      1.25
    8   32    2      0.18      0.13
    9   31    2      0.17      0.20
   10   30    2     -0.42      0.30
   11   29    2      4.66      3.97
   12   28    2     -4.94     -2.13
   13   27    2      0.68      0.77
   14   26    2      3.26      1.25
   15   25    2     -6.57     -1.09
   16   24    2      5.26      0.72
   17   23    2      1.90     -2.66
   18   22    2     -1.28      1.38
   19   21    2      7.03      0.31
   20   20    2     -2.03     -1.08
  -19   21    2     -5.88      2.68
  -18   22    2      5.29      2.89
  -17   23    2      3.18     -2.33
  -16   24    2     -3.04     -1.79
  -15   25    2      0.42      5.74
  -14   26    2     -2.11      1.50
  -13   27    2     -0.08      3.91
  -12   28    2     -1.78     -3.22
  -11   29    2      0.73      1.36
  -10   30    2     -0.15     -0.74
   -9   31    2      1.13     -0.87
   -8   32    2     -1.62     -1.16
   -7   33    2     -2.83      0.68
   -6   34    2     -0.25     -0.88
   -5   35    2      0.05     -2.02
   -4   36    2      1.62     -1.77
   -3   37    2      0.47     -0.09
    1   37    2     -1.37      0.61
    2   36    2     -1.41     -0.91
    3   35    2      3.82      0.86
    4   34    2      0.72     -0.26
    5   33    2     -2.76     -3.81
    6   32    2      0.28     -0.52
    7   31    2     -1.20     -0.82
    8   30    2      2.82     -0.07
    9   29    2      1.20     -1.24
   10   28    2     -3.60      2.68
   11   27    2      5.21     -0.24
   12   26    2      2.40      5.13
   13   25    2     -3.15     -2.66
   14   24    2      2.16     -0.89
   15   23    2      2.12      2.55
   16   22    2      0.82      7.07
   17   21    2     -1.74     -2.31
   18   20    2     -1.03      0.94
   19   19    2      5.43      4.02
  -18   20    2      0.17      5.38
  -17   21    2     -7.70     -1.81
  -16   22    2      5.09      2.29
  -15   23    2     -1.71      0.31
  -14   24    2     -7.64      1.14
  -13   25    2      6.33     -1.18
  -12   26    2     -1.65     -2.96
  -11   27    2     -1.82     -2.63
  -10   28    2      1.15      0.29
   -9   29    2      4.97     -0.55
   -8   30    2     -0.60     -0.58
   -7   31    2     -2.41     -5.04
   -6   32    2     -0.20      0.94
   -5   33    2     -0.38     -0.19
   -4   34    2     -0.51     -0.66
   -3   35    2     -0.60      0.75
   -2   36    2      0.91      0.80
   -1   37    2     -4.53     -0.67
    0   36    2      1.50      0.44
    1   35    2      0.51     -1.78
    2   34    2     -5.58     -2.83
    3   33    2      0.16      0.95
    4   32    2      0.14      2.01
    5   31    2     -2.91     -3.71
    6   30    2      3.15     -1.11
    7   29    2     -3.64     -3.23
    8   28    2     -2.70      0.68
    9   27    2      6.29      2.58
   10   26    2     -1.95     -6.87
   11   25    2     -2.55      3.36
   12   24    2      4.81      1.33
   13   23    2      2.57     -3.20
   14   22    2     -7.27     -4.81
   15   21    2     -2.32      0.39
   16   20    2     10.67      7.63
   17   19    2      4.57      3.03
   18   18    2     -1.78     -7.02
  -17   19    2      2.48      0.33
  -16   20    2      7.30      8.87
  -15   21    2     -5.70     -4.75
  -14   22    2     -0.56      1.49
  -13   23    2     12.00     -4.93
  -12   24    2     -3.12     -5.31
  -11   25    2      2.58     -2.51
  -10   26    2      0.83      5.86
   -9   27    2      0.95     -0.24
   -8   28    2      1.90     -1.71
   -7   29    2      2.86      0.16
   -6   30    2      1.87      2.89
   -5   31    2     -0.60     -2.27
   -4   32    2      2.49      2.70
   -3   33    2      3.30      3.07
   -2   34    2     -2.45     -1.84
   -1   35    2      0.74      0.78
    0   34    2      1.61      2.16
    1   33    2      3.73      2.73
    2   32    2      0.62      1.06
    3   31    2     -2.56     -0.48
    4   30    2      5.40      1.62
    5   29    2     -2.41      6.08
    6   28    2     -4.02     -1.67
    7   27    2      3.71      0.70
    8   26    2     -0.82      2.48
    9   25    2     -1.04      5.44
   10   24    2      2.89     -4.39
   11   23    2     -0.94      2.41
   12   22    2     -6.17     -3.01
   13   21    2      3.89      9.22
   14   20    2     -1.14     -4.04
   15   19    2     -2.01      0.85
   16   18    2      2.02     -1.43
   17   17    2     -1.22      3.65
  -16   18    2     -2.80     -0.26
  -15   19    2     -0.32     -6.22
  -14   20    2      3.26      1.18
  -13   21    2      6.35      3.46
  -12   22    2     -4.66     -8.70
  -11   23    2     -2.78      0.76
  -10   24    2      3.43      6.14
   -9   25    2     -3.20     -0.56
   -8   26    2      0.24     -1.42
   -7   27    2      0.49     -4.67
   -6   28    2      4.71      3.91
   -5   29    2     -1.30      5.84
   -4   30    2     -3.92     -6.97
   -3   31    2      1.85      5.98
   -2   32    2      0.46     -0.63
   -1   33    2      2.31      0.36
    0   32    2      1.82      0.85
    1   31    2      0.80     -5.77
    2   30    2      0.25      5.61
    3   29    2      2.28      3.12
    4   28    2     -2.82    -10.91
    5   27    2     -0.27     -0.84
    6   26    2      0.46     -1.01
    7   25    2      1.15      5.06
    8   24    2     -3.82     -4.36
    9   23    2      1.15      0.50
   10   22    2      2.97      0.67
   11   21    2     -4.12      7.75
   12   20    2      3.69      8.28
   13   19    2     12.50      4.30
   14   18    2     -7.12     -9.85
   15   17    2      0.89      3.61
   16   16    2     10.11      3.67
  -15   17    2     -0.30      7.92
  -14   18    2     -7.84      1.07
  -13   19    2     -4.66      1.95
  -12   20    2     -4.81      1.30
  -11   21    2     -2.10      4.44
  -10   22    2      1.38      2.58
   -9   23    2     -8.31     -3.25
   -8   24    2      0.86     -0.39
   -7   25    2     -2.19      1.46
   -6   26    2     -0.83     -4.16
   -5   27    2     -6.66     -2.20
   -4   28    2      0.86     -1.79
   -3   29    2      1.17      2.10
   -2   30    2      1.41     -0.92
   -1   31    2     -3.81     -0.58
    0   30    2     -6.11     -0.37
    1   29    2      4.07     -0.52
    2   28    2     -1.37     -3.12
    3   27    2     -3.43     -2.71
    4   26    2      3.60      0.94
    5   25    2     -3.38     -2.50
    6   24    2      0.17     -3.54
    7   23    2     -4.49     -1.56
    8   22    2      2.84      5.34
    9   21    2     -3.38     -5.63
   10   20    2      1.55     -2.74
   11   19    2     -3.35    -14.77
   12   18    2     -7.06     -3.59
   13   17    2     14.10     10.43
   14   16    2     -2.81     -4.85
   15   15    2      5.39     -9.42
  -14   16    2      1.27      9.24
  -13   17    2      1.23      3.64
  -12   18    2      1.16     -3.14
  -11   19    2     -7.25     -2.02
  -10   20    2      0.65      3.02
   -9   21    2      6.68      7.32
   -8   22    2     -1.27     -4.00
   -7   23    2     -2.00     -0.71
   -6   24    2      1.12      5.49
   -5   25    2     -1.65     -1.37
   -4   26    2      1.42      0.31
   -3   27    2     -2.41     -3.72
   -2   28    2      2.24      0.41
   -1   29    2      3.78     -0.58
    0   28    2     -3.00      1.76
    1   27    2     -5.30     -0.79
    2   26    2      6.86      0.27
    3   25    2     -3.89     -1.93
    4   24    2      5.32     16.55
    5   23    2      2.30     -1.14
    6   22    2      5.37      2.16
    7   21    2     -0.33      2.65
    8   20    2      2.54      7.18
    9   19    2      2.19     -6.84
   10   18    2      6.02      0.83
   11   17    2      0.28      1.82
   12   16    2     -5.69      6.67
   13   15    2      0.16     -6.12
   14   14    2     -2.54    -13.59
  -13   15    2     -2.87     -8.25
  -12   16    2      4.09      6.05
  -11   17    2      3.58    -14.29
  -10   18    2     -1.97     -9.52
   -9   19    2      4.28      4.01
   -8   20    2     -6.88     -8.99
   -7   21    2      1.58     -3.39
   -6   22    2      8.37      6.78
   -5   23    2      2.95    -12.38
   -4   24    2      1.43      1.39
   -3   25    2      7.44      1.58
   -2   26    2     -1.09      1.33
   -1   27    2     -3.62     -7.29
    0   26    2      3.91      0.54
    1   25    2     -9.52     -0.94
    2   24    2     -4.42     -3.55
    3   23    2      4.53      3.65
    4   22    2      1.21      5.05
    5   21    2     -1.76     -1.17
    6   20    2      2.41      5.33
    7   19    2     -4.50      0.16
    8   18    2     -5.74     -0.64
    9   17    2     -0.36      7.36
   10   16    2     10.72      8.66
   11   15    2      6.73     -1.37
   12   14    2    -10.92      3.91
   13   13    2      1.70     17.30
  -12   14    2      9.84      8.35
  -11   15    2     -6.18     -5.05
  -10   16    2    -11.16     -2.25
   -9   17    2      7.36      7.57
   -8   18    2    -14.50     -8.16
   -7   19    2      6.02     -4.49
   -6   20    2      5.05     -2.46
   -5   21    2    -12.57     -3.85
   -4   22    2     -3.83      3.15
   -3   23    2     10.85      1.24
   -2   24    2    -15.90     -7.22
   -1   25    2      1.83     -3.36
    0   24    2     -4.38     -5.76
    1   23    2      7.39      3.87
    2   22    2     -4.35     -6.50
    3   21    2      6.17      0.79
    4   20    2     -4.41     -2.22
    5   19    2      4.60     -4.15
    6   18    2      4.14      1.92
    7   17    2      0.49      2.93
    8   16    2     -8.67    -14.56
    9   15    2     -5.46     -7.47
   10   14    2      2.00      8.93
   11   13    2      4.94     16.79
   12   12    2     -6.35     12.64
  -11   13    2     -6.72      1.31
  -10   14    2     10.95     -8.37
   -9   15    2      2.73     19.48
   -8   16    2     -1.37      7.55
   -7   17    2     14.23      3.58
   -6   18    2    -12.79     -0.72
   -5   19    2     -2.53      4.22
   -4   20    2      8.37     -2.24
   -3   21    2     -1.18      6.12
   -2   22    2     -9.41     -0.40
   -1   23    2     14.47      1.10
    0   22    2     -5.68     -0.81
    1   21    2      8.01     -3.47
    2   20    2      3.48     -6.39
    3   19    2     -3.62      8.57
    4   18    2      3.83    -10.34
    5   17    2     -0.67    -15.11
    6   16    2      0.00     15.15
    7   15    2     18.55     -1.69
    8   14    2      4.35     -4.54
    9   13    2     -7.80     17.86
   10   12    2     -4.78     -7.41
   11   11    2      0.87    -21.18
  -10   12    2     21.69     10.14
   -9   13    2     -1.67    -16.25
   -8   14    2      2.74      5.82
   -7   15    2     -1.07      6.44
   -6   16    2      3.89    -10.56
   -5   17    2      2.68     13.78
   -4   18    2     -5.50     -8.63
   -3   19    2      5.13    -19.16
   -2   20    2     11.03      0.08
   -1   21    2     -3.43     -3.85
    0   20    2      4.81      6.45
    1   19    2     -3.84     -9.03
    2   18    2     -3.57    -15.32
    3   17    2      6.43      9.94
    4   16    2    -18.49      6.28
    5   15    2      4.35    -23.88
    6   14    2     -1.19    -26.06
    7   13    2     11.11      7.68
    8   12    2     17.86     19.24
    9   11    2    -30.54    -20.55
   10   10    2     18.30      3.95
   -9   11    2    -10.90     -5.72
   -8   12    2     -7.95     11.01
   -7   13    2     15.73      2.51
   -6   14    2    -16.03    -20.55
   -5   15    2    -11.58     -2.27
   -4   16    2     21.12     12.25
   -3   17    2      2.96    -13.32
   -2   18    2     -1.05     -8.68
   -1   19    2     -7.80     -3.52
    0   18    2      6.67      0.32
    1   17    2     -2.50     -0.97
    2   16    2      6.65      2.75
    3   15    2     27.72     17.29
    4   14    2     -9.50     -8.09
    5   13    2    -12.21      3.13
    6   12    2     34.20      6.38
    7   11    2     -8.68      0.65
    8   10    2      0.34     18.72
    9    9    2      1.07     29.21
   -8   10    2    -19.39    -13.12
   -7   11    2     -7.39     -8.31
   -6   12    2     -4.79     -4.03
   -5   13    2      6.70     30.91
   -4   14    2      0.90     20.53
   -3   15    2    -39.13    -37.27
   -2   16    2      7.48     14.56
   -1   17    2     -7.40     16.75
    0   16    2     12.28     11.37
    1   15    2    -18.55    -25.29
    2   14    2      7.88     -4.61
    3   13    2     -4.23     59.02
    4   12    2      8.46     22.18
    5   11    2     18.85    -10.77
    6   10    2    -36.51    -30.83
    7    9    2     -1.10     43.62
    8    8    2     -0.65     -6.09
   -7    9    2      9.08    -15.23
   -6   10    2     12.52     10.66
   -5   11    2    -33.73     10.83
   -4   12    2     -8.60     13.05
   -3   13    2     15.39      5.11
   -2   14    2      9.63     -5.81
   -1   15    2    -17.06      1.27
    0   14    2      9.40     10.99
    1   13    2    -32.77    -10.11
    2   12    2     10.26      4.68
    3   11    2      0.47     -7.22
    4   10    2    -45.48      7.05
    5    9    2     21.59     -2.04
    6    8    2     -2.87      7.98
    7    7    2     -2.33      8.93
   -6    8    2     -3.91      1.50
   -5    9    2     -2.81     15.60
   -4   10    2     -6.48     15.44
   -3   11    2     12.75     -7.79
   -2   12    2    -18.71    -46.03
   -1   13    2     31.85     13.40
    0   12    2     10.35     11.39
    1   11    2     -1.03    -24.20
    2   10    2    -23.83      0.32
    3    9    2     11.39      2.67
    4    8    2    -14.73     81.00
    5    7    2      5.72    -45.55
    6    6    2     30.51    -21.38
   -5    7    2      9.96     34.87
   -4    8    2    -30.03     32.60
   -3    9    2     37.69     27.58
   -2   10    2     -8.16    -32.00
   -1   11    2     17.52     17.02
    0   10    2      9.56     -5.58
    1    9    2    -34.02      5.89
    2    8    2     40.04     41.04
    3    7    2     28.08   -108.20
    4    6    2    -40.31    -49.25
    5    5    2      1.71     17.77
   -4    6    2     35.32    -52.25
   -3    7    2    -19.74     40.06
   -2    8    2    -73.33    -38.87
   -1    9    2    -20.49     57.14
    0    8    2     29.13     13.46
    1    7    2    -40.22    -28.80
    2    6    2    -30.05    -47.46
    4    4    2      9.80     25.60
   -3    5    2    -97.95    -54.48
   -2    6    2     59.92     -9.98
   -1    7    2    -60.10     66.10
    0    6    2     52.20     78.40
    1    5    2   -153.45   -122.89
    3    3    2      5.38     11.58
   -2    4    2    -38.72    -38.42
   -1    5    2    -26.35    -50.34
    1    3    2     93.58    -92.48
    2    2    2   -215.37   -171.38
   -1    3    2    102.51     -2.41
    1    1    2     57.56     69.42
    0    2    2    -17.33     13.92
    2    4    2     12.15     21.13
    3    5    2     75.01     89.32
   19   32    3      0.83      1.71
   20   31    3      0.00     -0.70
   21   30    3     -1.03     -0.60
   22   29    3     -0.69      0.31
   23   28    3      1.43      1.38
   24   27    3      0.31      0.91
   25   26    3     -0.66     -0.40
  -25   26    3     -0.89     -0.10
  -24   27    3     -0.55      2.45
  -23   28    3      0.22     -1.40
  -22   29    3      1.14      0.18
  -21   30    3      0.79     -0.55
  -20   31    3     -1.89     -3.48
  -19   32    3      0.32      1.10
   15   34    3      1.98     -0.86
   16   33    3      0.44      1.74
   17   32    3     -0.94      2.06
   18   31    3      0.73     -1.68
   19   30    3      0.60     -1.29
   20   29    3      1.05      1.40
   21   28    3     -0.12     -1.28
   22   27    3     -0.61     -0.99
   23   26    3     -0.44      1.16
   24   25    3      1.31      0.77
  -24   25    3      1.09      1.72
  -23   26    3      1.13     -0.09
  -22   27    3      0.84      0.43
  -21   28    3     -1.00     -2.22
  -20   29    3      0.88     -1.77
  -19   30    3     -0.55     -0.36
  -18   31    3      0.29     -0.16
  -17   32    3      2.79      0.67
  -16   33    3     -1.09     -0.34
  -15   34    3     -1.10      1.13
   12   35    3      1.14      1.82
   13   34    3      1.42     -1.52
   14   33    3      0.14     -0.24
   15   32    3      1.90      1.83
   16   31    3      3.39      0.19
   17   30    3     -5.60     -0.49
   18   29    3      1.51      1.16
   19   28    3     -0.19     -3.16
   20   27    3     -0.86     -2.49
   21   26    3      2.08     -0.48
   22   25    3     -2.92     -1.54
   23   24    3     -1.36     -0.18
  -23   24    3      0.20     -1.50
  -22   25    3      0.09     -1.13
  -21   26    3      1.04     -0.30
  -20   27    3     -1.30      1.10
  -19   28    3      1.99      1.29
  -18   29    3     -0.46      2.22
  -17   30    3     -1.52      1.83
  -16   31    3     -1.71      1.25
  -15   32    3      0.16     -0.52
  -14   33    3     -1.04      0.69
  -13   34    3     -1.27     -0.76
  -12   35    3      0.65      1.73
    9   36    3     -1.12      0.18
   10   35    3     -0.36      0.67
   11   34    3     -2.33      0.67
   12   33    3     -1.77     -0.50
   13   32    3      1.37     -1.17
   14   31    3      0.30     -0.84
   15   30    3      0.52      1.27
   16   29    3      4.55     -0.19
   17   28    3      1.35     -1.73
   18   27    3      0.29      2.09
   19   26    3     -0.99     -1.32
   20   25    3      2.04      0.99
   21   24    3      1.05      1.90
   22   23    3      1.43     -3.97
  -22   23    3      0.03      0.20
  -21   24    3     -3.31     -2.72
  -20   25    3     -1.33      2.83
  -19   26    3     -0.03      3.04
  -18   27    3     -1.58     -1.90
  -17   28    3     -0.64      3.86
  -16   29    3     -1.68     -1.73
  -15   30    3      1.73     -0.32
  -14   31    3     -0.71      0.48
  -13   32    3      1.00     -3.41
  -12   33    3     -1.39     -0.29
  -11   34    3     -0.78      0.57
  -10   35    3      2.50      0.76
   -9   36    3      2.83      3.24
    7   36    3      1.18      1.99
    8   35    3      0.39      0.34
    9   34    3      1.38      2.03
   10   33    3      0.00     -0.78
   11   32    3      0.02      0.97
   12   31    3     -1.87      0.41
   13   30    3      1.24      3.49
   14   29    3      3.90      0.54
   15   28    3     -1.83     -1.39
   16   27    3      0.74      1.34
   17   26    3      1.71      0.80
   18   25    3     -0.29     -1.98
   19   24    3      1.18      1.70
   20   23    3      0.86     -1.66
   21   22    3     -1.40      0.91
  -21   22    3      0.23      0.89
  -20   23    3      1.49      0.49
  -19   24    3     -0.79     -1.13
  -18   25    3     -2.79     -0.01
  -17   26    3     -3.29     -0.84
  -16   27    3     -0.35      1.16
  -15   28    3      1.54      0.95
  -14   29    3     -1.27      2.56
  -13   30    3     -1.74     -1.89
  -12   31    3      0.35      0.22
  -11   32    3     -2.09     -0.99
  -10   33    3      2.48     -0.06
   -9   34    3     -1.05      2.40
   -8   35    3      0.18      1.02
   -7   36    3      1.64      1.46
    4   37    3      1.47     -0.08
    5   36    3      0.12     -0.13
    6   35    3      0.26     -1.23
    7   34    3     -0.62      1.82
    8   33    3      1.44      0.84
    9   32    3      4.10     -2.71
   10   31    3     -2.49      0.09
   11   30    3      5.01      4.09
   12   29    3      0.43      0.53
   13   28    3     -0.87     -1.37
   14   27    3     -1.60      4.30
   15   26    3     -1.58      4.09
   16   25    3     -0.28     -0.77
   17   24    3     -0.18      1.86
   18   23    3     -2.43      1.04
   19   22    3     -4.02      6.46
   20   21    3      2.09     -0.13
  -20   21    3     -1.33     -3.91
  -19   22    3     -1.45     -0.86
  -18   23    3      2.47      1.81
  -17   24    3     -7.67     -3.41
  -16   25    3      1.83      4.57
  -15   26    3     -1.42      0.26
  -14   27    3     -3.06     -1.18
  -13   28    3     -2.36      1.23
  -12   29    3      0.90      2.17
  -11   30    3     -0.59      1.87
  -10   31    3      3.81      1.71
   -9   32    3     -3.53      2.21
   -8   33    3     -1.81     -1.59
   -7   34    3     -0.17      0.64
   -6   35    3     -0.69      1.29
   -5   36    3      1.21     -3.21
   -4   37    3     -1.92      3.14
    2   37    3     -0.54     -1.00
    3   36    3     -0.13      1.14
    4   35    3     -1.18      0.59
    5   34    3     -0.01      0.80
    6   33    3     -0.20      0.73
    7   32    3      0.59     -3.60
    8   31    3     -0.72     -1.22
    9   30    3      3.88     -2.36
   10   29    3     -0.86     -1.67
   11   28    3     -5.42      0.18
   12   27    3      0.84      0.56
   13   26    3      1.69     -5.93
   14   25    3      2.22     -0.73
   15   24    3     -4.18      1.87
   16   23    3      0.58      7.66
   17   22    3     -0.70     -0.26
   18   21    3     -2.69     -0.73
   19   20    3      1.38      3.92
  -19   20    3      2.70      1.64
  -18   21    3     -1.93     -7.50
  -17   22    3     -1.44      4.28
  -16   23    3      4.52      0.31
  -15   24    3      1.73    -10.26
  -14   25    3      1.04     -1.51
  -13   26    3     -1.75     -1.27
  -12   27    3      2.42     -3.36
  -11   28    3      3.68      1.69
  -10   29    3     -1.77     -0.69
   -9   30    3     -2.40      1.13
   -8   31    3      0.34     -2.10
   -7   32    3      1.53      1.74
   -6   33    3     -0.13     -0.52
   -5   34    3      1.73     -4.05
   -4   35    3     -0.22      2.87
   -3   36    3     -0.30     -0.85
   -2   37    3      0.45      0.54
    0   37    3      1.59      1.52
    1   36    3     -0.76      0.71
    2   35    3      2.16     -2.97
    3   34    3     -0.94      1.45
    4   33    3     -1.59      1.67
    5   32    3      3.03      1.82
    6   31    3      1.02      5.96
    7   30    3     -0.28     -0.33
    8   29    3      0.75      3.11
    9   28    3     -3.80      2.45
   10   27    3      3.66      1.20
   11   26    3      2.90     -0.18
   12   25    3     -5.30     -1.59
   13   24    3      1.05     -5.53
   14   23    3      1.06      3.76
   15   22    3     -2.97     -2.68
   16   21    3      1.11      1.58
   17   20    3     -2.44      2.68
   18   19    3      2.58     -3.36
  -18   19    3     -5.32      1.69
  -17   20    3     -1.43      3.93
  -16   21    3      5.12     -6.02
  -15   22    3      4.00     -4.20
  -14   23    3     -7.70     -1.65
  -13   24    3      4.21      2.80
  -12   25    3      7.77     -1.24
  -11   26    3      0.39      3.31
  -10   27    3     -4.65     -2.55
   -9   28    3      2.64     -3.91
   -8   29    3     -1.97     -4.65
   -7   30    3     -1.18      1.30
   -6   31    3      0.95     -0.05
   -5   32    3     -0.86      1.49
   -4   33    3     -1.05     -1.45
   -3   34    3     -0.71     -0.76
   -2   35    3      0.42     -0.57
   -1   36    3      1.17     -1.08
    0   35    3      3.18      1.11
    1   34    3      0.44     -0.54
    2   33    3     -0.57     -3.60
    3   32    3      0.68      2.88
    4   31    3     -2.69      1.28
    5   30    3     -1.16      0.41
    6   29    3     -0.84      1.11
    7   28    3      3.96      3.26
    8   27    3     -2.26      0.91
    9   26    3     -0.54     -0.36
   10   25    3      2.67     -2.70
   11   24    3      5.39     -3.12
   12   23    3     -0.99      4.25
   13   22    3      5.45     -0.20
   14   21    3      1.64     -7.94
   15   20    3      0.82      5.21
   16   19    3      5.10      2.05
   17   18    3     -1.60     -5.59
  -17   18    3      5.23      1.00
  -16   19    3      6.53     -2.05
  -15   20    3     -5.51     -2.73
  -14   21    3     -2.87     -1.32
  -13   22    3      4.58      9.96
  -12   23    3     -4.51      0.64
  -11   24    3     -2.05     -5.07
  -10   25    3      2.61      1.79
   -9   26    3      2.20     -0.62
   -8   27    3      2.65      0.04
   -7   28    3     -1.81     -2.70
   -6   29    3      0.49      0.28
   -5   30    3     -3.11      2.07
   -4   31    3      0.45     -3.53
   -3   32    3     -1.60      2.79
   -2   33    3      2.21      0.25
   -1   34    3     -3.89     -0.68
    0   33    3     -0.05     -0.89
    1   32    3      1.06      2.69
    2   31    3     -4.11     -4.89
    3   30    3     -1.52      2.44
    4   29    3      3.55      3.96
    5   28    3      0.46    -10.15
    6   27    3     -2.14     -5.08
    7   26    3      0.44      6.53
    8   25    3     -6.25     -0.59
    9   24    3      2.29     -4.91
   10   23    3     -1.93     -0.98
   11   22    3      5.69     -3.65
   12   21    3     -0.66      3.46
   13   20    3      2.19      6.71
   14   19    3     -4.24     -7.60
   15   18    3     11.74     -4.70
   16   17    3      8.43      3.38
  -16   17    3      0.41      2.40
  -15   18    3     -4.47     -4.74
  -14   19    3      7.00      1.39
  -13   20    3     -1.57      5.21
  -12   21    3     -6.78      3.30
  -11   22    3      4.68    -10.05
  -10   23    3      0.54      2.98
   -9   24    3      1.65      1.00
   -8   25    3      4.76      1.11
   -7   26    3      0.29     -1.96
   -6   27    3      3.68      2.86
   -5   28    3     -4.07     -3.36
   -4   29    3      6.03      1.03
   -3   30    3     -0.83     -1.70
   -2   31    3     -2.47     -0.80
   -1   32    3     -0.66     -1.39
    0   31    3     -0.27     -2.49
    1   30    3      1.05      0.43
    2   29    3     -0.15      4.28
    3   28    3      4.82     -2.72
    4   27    3      1.28      2.36
    5   26    3      2.75      1.63
    6   25    3      0.34     -3.58
    7   24    3      3.26      0.15
    8   23    3      6.81      4.24
    9   22    3      0.22      7.24
   10   21    3     -3.18     -1.16
   11   20    3     -0.60    -10.76
   12   19    3     -5.39      7.25
   13   18    3      9.17     10.57
   14   17    3     -4.83     -2.89
   15   16    3     -7.84     -3.17
  -15   16    3     -3.89      0.73
  -14   17    3      2.37     -4.30
  -13   18    3     -1.50      6.42
  -12   19    3     -2.23     -5.40
  -11   20    3     -0.15     -9.73
  -10   21    3     -3.32     13.74
   -9   22    3      4.98      3.71
   -8   23    3      6.67     -6.41
   -7   24    3     -6.44     -1.98
   -6   25    3      1.85      5.26
   -5   26    3      5.91     -1.36
   -4   27    3      1.96     -2.09
   -3   28    3     -1.08     -1.43
   -2   29    3     -3.60      5.84
   -1   30    3     -1.46     -1.05
    0   29    3     -0.71      3.13
    1   28    3      0.86     -5.03
    2   27    3     -2.04     -1.33
    3   26    3      0.24      5.16
    4   25    3      7.74     -3.19
    5   24    3     -3.35     -0.28
    6   23    3      9.04     -0.31
    7   22    3     -3.11      4.58
    8   21    3      4.55      6.17
    9   20    3      1.88      5.25
   10   19    3      5.47      4.84
   11   18    3     -2.62    -10.44
   12   17    3     -2.21     -3.02
   13   16    3     -0.82     -2.85
   14   15    3      4.18     -4.95
  -14   15    3     -4.67     -7.36
  -13   16    3     -8.46      1.81
  -12   17    3     -2.32     -3.79
  -11   18    3     -4.36     -3.63
  -10   19    3      2.29     -2.56
   -9   20    3      7.03      0.77
   -8   21    3    -11.80     -7.40
   -7   22    3     -5.04      1.51
   -6   23    3     11.81      0.68
   -5   24    3     -2.07      2.33
   -4   25    3     -6.90      3.31
   -3   26    3      4.46      3.11
   -2   27    3     -4.57     -6.84
   -1   28    3      2.93      1.14
    0   27    3     -1.55     -4.20
    1   26    3     -4.45      1.89
    2   25    3      2.07     -4.38
    3   24    3     -7.65      2.77
    4   23    3      6.52      0.55
    5   22    3     -4.52     -0.17
    6   21    3     -0.40      2.00
    7   20    3     -1.31      1.17
    8   19    3      4.50     -3.52
    9   18    3     -6.25     11.32
   10   17    3      4.17     -0.46
   11   16    3    -14.97     -1.15
   12   15    3      9.42     -4.60
   13   14    3     10.21      3.14
  -13   14    3     -5.88     15.32
  -12   15    3      0.19     -6.28
  -11   16    3     -5.23     -6.24
  -10   17    3      8.12      1.77
   -9   18    3      2.41      2.16
   -8   19    3     -5.10    -12.58
   -7   20    3     11.61     -3.81
   -6   21    3      3.22      1.44
   -5   22    3     -7.83      9.84
   -4   23    3      0.28     -7.11
   -3   24    3     -0.08     -2.63
   -2   25    3     -4.79      1.86
   -1   26    3      3.19      8.51
    0   25    3     -6.10      6.41
    1   24    3     -6.03      0.55
    2   23    3      3.19     -5.51
    3   22    3    -13.70      1.85
    4   21    3     -1.41      5.94
    5   20    3     16.45     -7.09
    6   19    3     -1.18     -3.43
    7   18    3     -8.70      2.30
    8   17    3      3.73     -5.64
    9   16    3      6.31      1.66
   10   15    3      7.89      6.75
   11   14    3     -5.96     13.30
   12   13    3    -13.18     15.16
  -12   13    3      9.47     -8.30
  -11   14    3      5.35     -5.82
  -10   15    3      7.03      6.29
   -9   16    3     -6.28      6.57
   -8   17    3     -1.37      9.91
   -7   18    3      0.56     -1.82
   -6   19    3      8.67      0.72
   -5   20    3     -7.22      8.79
   -4   21    3     -2.46    -16.02
   -3   22    3     -6.41      7.92
   -2   23    3      3.86      6.56
   -1   24    3     -9.00     -2.69
    0   23    3     -1.69     12.14
    1   22    3     12.14     -2.95
    2   21    3     -7.54      3.58
    3   20    3     -1.89     -8.85
    4   19    3     -2.13     -1.36
    5   18    3      4.28     -2.20
    6   17    3     -1.20      7.34
    7   16    3     -8.32      7.99
    8   15    3     -1.30    -16.18
    9   14    3      4.27     -3.18
   10   13    3      3.04     15.11
   11   12    3     -7.13      6.82
  -11   12    3     -5.83     -8.80
  -10   13    3     12.21      5.71
   -9   14    3     -2.85     -2.41
   -8   15    3    -21.30     -5.37
   -7   16    3     16.51      0.47
   -6   17    3     14.05      5.20
   -5   18    3    -16.77     -5.80
   -4   19    3      8.80     -8.81
   -3   20    3      3.16      7.85
   -2   21    3      0.43      3.51
   -1   22    3     -0.52      0.42
    0   21    3     -0.28      0.08
    1   20    3     -0.79      3.83
    2   19    3      5.08      1.37
    3   18    3      2.89     -4.71
    4   17    3    -15.86     11.66
    5   16    3      1.05     -9.39
    6   15    3      1.78     -2.77
    7   14    3     -5.59     -3.66
    8   13    3     -4.70      5.16
    9   12    3    -10.60      2.73
   10   11    3     11.71     -6.30
  -10   11    3    -13.74      5.40
   -9   12    3    -16.72     -8.44
   -8   13    3     -7.42      7.69
   -7   14    3     25.51    -15.70
   -6   15    3    -11.53    -13.15
   -5   16    3     -8.93     17.47
   -4   17    3      4.92      0.71
   -3   18    3      7.67     -0.67
   -2   19    3     10.14     -1.53
   -1   20    3     -5.43     -6.35
    0   19    3     -3.56      6.05
    1   18    3     -3.98     -0.50
    2   17    3     -0.11      8.23
    3   16    3      2.80     23.53
    4   15    3    -25.77      7.04
    5   14    3     -4.84    -14.44
    6   13    3     16.74      1.37
    7   12    3     -9.94     26.90
    8   11    3    -15.33     -1.80
    9   10    3     -8.78      3.04
   -9   10    3      6.64    -13.50
   -8   11    3      5.86    -12.62
   -7   12    3     -2.25     -7.56
   -6   13    3    -16.26     14.79
   -5   14    3      8.32     11.53
   -4   15    3     -7.82      1.86
   -3   16    3     -4.02     -6.98
   -2   17    3    -10.71      0.53
   -1   18    3      1.92      3.82
    0   17    3    -10.76      9.31
    1   16    3    -10.71      8.42
    2   15    3     13.50     -0.60
    3   14    3     -9.76     33.59
    4   13    3    -20.73     -2.73
    5   12    3      9.52     -2.31
    6   11    3    -21.69    -20.31
    7   10    3     14.60      9.14
    8    9    3     -2.31     16.84
   -8    9    3      5.13      5.03
   -7   10    3     -1.42      1.30
   -6   11    3     -8.68    -10.42
   -5   12    3      5.66     -6.31
   -4   13    3    -10.14     43.02
   -3   14    3     18.11    -25.08
   -2   15    3    -10.63    -10.01
   -1   16    3    -13.47     21.91
    0   15    3     27.37      1.73
    1   14    3     -0.66    -22.89
    2   13    3      8.90    -22.18
    3   12    3     12.38     10.30
    4   11    3    -16.73      8.78
    5   10    3     43.66      9.62
    6    9    3     19.40     -7.32
    7    8    3    -14.54      2.70
   -7    8    3     -4.65     18.05
   -6    9    3     20.94     -5.62
   -5   10    3      6.84     -3.67
   -4   11    3      3.39     10.03
   -3   12    3      4.76    -11.44
   -2   13    3    -16.60     -0.81
   -1   14    3     -9.01     24.05
    0   13    3     16.85    -18.99
    1   12    3    -56.73    -33.08
    2   11    3      9.62     14.30
    3   10    3     21.05    -15.18
    4    9    3    -17.97     14.42
    5    8    3    -17.97     11.52
    6    7    3    -18.57     37.82
   -6    7    3     -3.01    -13.02
   -5    8    3     -6.94    -19.97
   -4    9    3    -22.27     15.35
   -3   10    3     -2.30     56.49
   -2   11    3      3.18    -37.48
   -1   12    3    -28.19      4.04
    0   11    3     19.98     17.72
    1   10    3    -24.02    -36.27
    2    9    3    -17.19    -20.63
    3    8    3    -31.49     35.97
    4    7    3    -30.00     14.89
    5    6    3     16.62    -17.12
   -5    6    3     13.58     38.17
   -4    7    3    -20.70      0.97
   -3    8    3    -18.33    -33.73
   -2    9    3     39.39     -8.05
   -1   10    3     -1.53     36.92
    0    9    3     16.59     47.69
    1    8    3    -21.39     27.24
    2    7    3    -16.37     -5.21
    3    6    3     43.72     46.86
    4    5    3    -62.24    -37.81
   -4    5    3     22.83      0.09
   -3    6    3     39.98    -30.82
   -2    7    3     38.39    -16.97
   -1    8    3      9.04    -23.55
    2    5    3    -19.18   -159.55
    3    4    3    -58.28    126.59
   -3    4    3    100.15    -29.27
   -2    5    3    -59.28    -19.44
   -1    6    3     -9.39    -18.09
    0    7    3    -42.42     85.19
    1    4    3     -8.10     -4.18
    2    3    3    125.02    -21.50
   -2    3    3     32.16    -23.43
   -1    4    3     -1.46    -44.13
    0    5    3    -64.82   -103.88
    1    6    3    116.57      3.46
    0    3    3      6.45    -19.41
    1    2    3   -130.46      8.27
   -1    2    3     23.32    -31.01
    0    1    3     43.02     68.00
   23   29    4      2.38     -1.39
   24   28    4     -1.52     -0.19
   25   27    4     -2.46     -0.12
   26   26    4      1.86      0.34
  -25   27    4     -2.21      2.08
  -24   28    4      1.25     -1.75
  -23   29    4     -2.00      0.27
   18   32    4     -0.92      1.72
   19   31    4     -0.18     -0.16
   20   30    4     -1.12      0.63
   21   29    4     -0.14     -1.93
   22   28    4     -1.20     -1.02
   23   27    4     -1.32      0.18
   24   26    4      0.63     -0.38
   25   25    4      0.14      0.55
  -24   26    4      0.33     -1.53
  -23   27    4     -0.30     -0.02
  -22   28    4      1.50     -0.52
  -21   29    4      1.26      0.27
  -20   30    4     -0.51      0.90
  -19   31    4      2.82     -0.18
  -18   32    4     -1.64      0.14
   14   34    4     -1.10     -1.48
   15   33    4     -1.13      1.38
   16   32    4      0.17      0.83
   17   31    4      1.81     -0.27
   18   30    4      0.48      0.63
   19   29    4      0.36      0.59
   20   28    4     -0.55     -0.07
   21   27    4     -1.72     -0.20
   22   26    4      2.09     -0.81
   23   25    4      0.54      1.65
   24   24    4     -2.15     -0.31
  -23   25    4      0.25     -1.96
  -22   26    4      1.21      1.01
  -21   27    4      0.36      1.74
  -20   28    4      2.55     -0.64
  -19   29    4     -0.11      1.24
  -18   30    4     -2.20     -2.82
  -17   31    4     -0.07     -0.24
  -16   32    4      0.59     -1.64
  -15   33    4      0.25     -0.95
  -14   34    4     -0.21     -2.30
   11   35    4     -0.85     -0.50
   12   34    4     -0.88     -1.73
   13   33    4      0.44      1.81
   14   32    4      1.12     -0.61
   15   31    4     -0.23      0.66
   16   30    4      1.15      1.26
   17   29    4     -0.71     -2.06
   18   28    4      2.30      0.04
   19   27    4      3.78     -1.95
   20   26    4     -0.34      0.19
   21   25    4     -2.26      1.23
   22   24    4      2.34      0.64
   23   23    4      3.96      2.24
  -22   24    4      3.20      0.86
  -21   25    4     -0.98     -1.17
  -20   26    4      0.68     -1.15
  -19   27    4     -0.87      1.08
  -18   28    4     -3.46     -2.01
  -17   29    4     -0.46     -1.21
  -16   30    4      1.16     -1.07
  -15   31    4     -0.42     -0.07
  -14   32    4     -0.70      0.04
  -13   33    4      0.45      0.59
  -12   34    4      0.29     -1.24
  -11   35    4      0.90     -0.41
    8   36    4      1.08      0.93
    9   35    4      0.28      0.76
   10   34    4     -0.32     -2.50
   11   33    4      2.90     -0.25
   12   32    4      1.34     -1.16
   13   31    4      0.55      0.01
   14   30    4      0.13      1.01
   15   29    4     -0.17     -0.08
   16   28    4     -0.40      0.33
   17   27    4     -0.47      1.89
   18   26    4     -0.19     -0.09
   19   25    4     -0.96     -0.39
   20   24    4      0.05      0.11
   21   23    4     -0.15     -2.32
   22   22    4     -0.25      0.67
  -21   23    4      1.23      1.01
  -20   24    4      0.96      0.12
  -19   25    4      0.78      1.90
  -18   26    4      3.98      3.56
  -17   27    4     -0.61      0.84
  -16   28    4     -0.56      1.60
  -15   29    4     -0.32      1.61
  -14   30    4     -1.80     -1.69
  -13   31    4      1.91     -0.34
  -12   32    4      0.94      1.14
  -11   33    4     -1.23      2.57
  -10   34    4     -0.82      0.58
   -9   35    4      0.92     -1.39
   -8   36    4     -0.25      0.39
    6   36    4     -0.23      1.21
    7   35    4     -1.07      0.32
    8   34    4     -0.87      1.17
    9   33    4      1.62      2.86
   10   32    4     -0.40     -2.09
   11   31    4     -1.02      1.36
   12   30    4      0.04      1.99
   13   29    4      2.49     -0.05
   14   28    4     -1.54     -0.94
   15   27    4     -0.35     -2.33
   16   26    4     -3.67      2.22
   17   25    4      2.17      2.79
   18   24    4      0.31     -3.14
   19   23    4      1.15      0.23
   20   22    4      0.81      2.36
   21   21    4     -2.38     -8.42
  -20   22    4     -4.45     -3.84
  -19   23    4      4.49      3.72
  -18   24    4     -0.62     -0.58
  -17   25    4     -0.43      2.30
  -16   26    4     -1.01      0.53
  -15   27    4      3.00     -0.18
  -14   28    4     -1.76      1.44
  -13   29    4      0.43     -4.95
  -12   30    4      1.88     -0.87
  -11   31    4     -0.60      1.47
  -10   32    4     -4.00      0.62
   -9   33    4     -0.86     -1.75
   -8   34    4     -1.82     -2.80
   -7   35    4     -0.61      0.72
   -6   36    4      2.29      1.31
    4   36    4      1.16      0.35
    5   35    4     -1.34     -1.08
    6   34    4      1.90     -0.31
    7   33    4      1.11     -0.09
    8   32    4     -2.87      1.63
    9   31    4     -0.04      1.31
   10   30    4      2.06      2.98
   11   29    4      0.06     -0.74
   12   28    4      1.22      4.09
   13   27    4      1.22     -1.93
   14   26    4     -4.41     -1.22
   15   25    4      0.30      0.10
   16   24    4      1.31     -2.02
   17   23    4      0.69      5.01
   18   22    4      0.06     -3.27
   19   21    4      0.61     -3.75
   20   20    4     -0.14      7.41
  -19   21    4      4.77     -2.27
  -18   22    4      1.09     -4.00
  -17   23    4     -5.70     -4.00
  -16   24    4     -1.09     -1.38
  -15   25    4      0.42      0.00
  -14   26    4     -2.26     -4.88
  -13   27    4     -0.33     -4.11
  -12   28    4      1.93      2.36
  -11   29    4     -1.44     -4.63
  -10   30    4     -2.30     -0.85
   -9   31    4     -1.08     -1.67
   -8   32    4      0.83     -4.84
   -7   33    4      3.18      2.90
   -6   34    4     -0.86     -1.65
   -5   35    4     -0.05      1.65
   -4   36    4      1.59      1.85
    2   36    4     -0.34     -1.99
    3   35    4      2.01     -1.11
    4   34    4      0.43     -0.46
    5   33    4     -1.92      1.40
    6   32    4      0.63     -0.83
    7   31    4     -0.32     -0.27
    8   30    4      0.64      1.61
    9   29    4     -1.87     -2.25
   10   28    4      5.40     -0.71
   11   27    4      0.22     -1.10
   12   26    4     -1.56     -2.18
   13   25    4     -2.32     -1.84
   14   24    4      3.68      2.77
   15   23    4      2.55     -2.49
   16   22    4      1.50      3.06
   17   21    4     -5.24      0.40
   18   20    4      4.31     -1.98
   19   19    4      1.39     -2.26
  -18   20    4     -1.74     -3.81
  -17   21    4     -4.34      4.23
  -16   22    4      0.94     -1.37
  -15   23    4      5.41     -4.68
  -14   24    4      1.81      1.80
  -13   25    4     -1.48      3.51
  -12   26    4     -0.01     -3.80
  -11   27    4     -3.25     -6.71
  -10   28    4      7.53      1.14
   -9   29    4     -3.00      1.50
   -8   30    4     -2.36     -4.96
   -7   31    4      0.32      0.25
   -6   32    4     -0.68      0.74
   -5   33    4      0.43     -1.18
   -4   34    4      0.75      1.79
   -3   35    4      0.39      1.99
   -2   36    4      3.21     -2.08
   -1   37    4      1.37      2.11
    0   36    4     -1.36      0.40
    1   35    4     -0.10      1.34
    2   34    4      0.10      0.49
    3   33    4     -1.80      0.30
    4   32    4      0.02      1.87
    5   31    4     -1.50     -0.42
    6   30    4     -3.45     -3.85
    7   29    4     -2.07     -1.14
    8   28    4      0.49     -0.55
    9   27    4      2.81     -2.56
   10   26    4      0.29      4.83
   11   25    4     -7.64     -4.07
   12   24    4      0.91      3.35
   13   23    4      3.41      3.05
   14   22    4     -1.89     -5.48
   15   21    4     -2.04      0.50
   16   20    4      3.55      4.63
   17   19    4     -0.94     -3.82
   18   18    4     -1.60     -7.93
  -17   19    4     -0.89      6.80
  -16   20    4      2.48     -0.60
  -15   21    4     -1.13      1.12
  -14   22    4      1.74      0.70
  -13   23    4     -1.60     -0.17
  -12   24    4      6.39      3.76
  -11   25    4     -0.39      1.19
  -10   26    4      2.71     -5.21
   -9   27    4      3.52      4.89
   -8   28    4      2.42      8.14
   -7   29    4     -1.95      0.85
   -6   30    4     -3.90     -3.20
   -5   31    4     -2.96     -4.81
   -4   32    4     -0.50      6.07
   -3   33    4     -2.53      1.08
   -2   34    4     -0.19     -1.78
   -1   35    4      0.10     -1.22
    1   37    4      1.55     -2.09
    0   34    4      0.46      3.01
    1   33    4      0.72      2.14
    2   32    4     -0.07     -3.00
    3   31    4      0.65     -0.66
    4   30    4     -3.47     -1.12
    5   29    4      5.73      3.12
    6   28    4     -0.77      0.30
    7   27    4     -2.19     -1.85
    8   26    4      3.24      7.34
    9   25    4     -0.30     -1.32
   10   24    4     -0.80      0.97
   11   23    4      3.00     -0.14
   12   22    4    -12.58      4.99
   13   21    4      0.35      1.99
   14   20    4     13.00     -3.84
   15   19    4     -2.62     -2.55
   16   18    4     -3.37      6.42
   17   17    4      3.90      2.31
  -16   18    4      1.81      1.72
  -15   19    4      5.91     -0.88
  -14   20    4     -2.69     -4.62
  -13   21    4     -3.13      6.95
  -12   22    4      6.35      1.22
  -11   23    4      5.57     -4.20
  -10   24    4     -6.03     -0.93
   -9   25    4      1.77      8.51
   -8   26    4      2.20      0.95
   -7   27    4      3.28     -0.55
   -6   28    4     -0.67      1.10
   -5   29    4      2.29     -2.12
   -4   30    4      2.00      3.74
   -3   31    4      1.54     -1.43
   -2   32    4     -1.86      4.55
   -1   33    4     -0.27     -2.06
    0   32    4     -0.01      2.15
    1   31    4     -2.64      0.42
    2   30    4      2.73     -0.29
    3   29    4     -0.45      5.82
    4   28    4     -6.14      1.50
    5   27    4      3.00     -1.03
    6   26    4      3.96      6.37
    7   25    4      0.63      0.46
    8   24    4     -3.66      7.03
    9   23    4     -2.83     -0.94
   10   22    4     -1.57      1.94
   11   21    4     -0.26     -0.90
   12   20    4     -9.92      7.50
   13   19    4      2.15     -3.51
   14   18    4      3.95     -4.17
   15   17    4     -1.70     -5.54
   16   16    4     -3.95      2.05
  -15   17    4      1.84     -7.77
  -14   18    4     -4.19     -7.59
  -13   19    4      3.12     10.11
  -12   20    4     -1.52     -4.29
  -11   21    4     -0.25     -7.16
  -10   22    4     -0.67      5.05
   -9   23    4      1.36      3.83
   -8   24    4     -7.93     -5.43
   -7   25    4      3.39     -1.75
   -6   26    4      2.92      1.27
   -5   27    4      0.25     -1.04
   -4   28    4     -3.19     -3.94
   -3   29    4      1.56      3.24
   -2   30    4      4.55     -1.78
   -1   31    4      2.70     -3.34
    0   30    4      1.71      0.70
    1   29    4     -1.34      6.21
    2   28    4     -1.79     -1.65
    3   27    4     -1.31     -2.62
    4   26    4      5.55      7.63
    5   25    4     -3.12     -1.88
    6   24    4     -5.07     -3.25
    7   23    4      6.43     10.55
    8   22    4     -5.90      0.53
    9   21    4     -8.65      3.99
   10   20    4      3.31      0.60
   11   19    4     -4.00     -7.76
   12   18    4     -4.84      9.68
   13   17    4     -4.30     -1.78
   14   16    4      6.16      0.69
   15   15    4      3.73     -1.47
  -14   16    4     -3.38      2.69
  -13   17    4    -12.09      7.85
  -12   18    4     -5.32     -7.75
  -11   19    4      3.24    -10.04
  -10   20    4     -3.73     11.06
   -9   21    4    -10.16     -4.38
   -8   22    4      1.79     -7.75
   -7   23    4      8.01      1.43
   -6   24    4      2.89      5.56
   -5   25    4     -6.35      2.20
   -4   26    4      3.87     -6.07
   -3   27    4      0.34      0.38
   -2   28    4     -0.97     -4.95
   -1   29    4     -0.17      1.94
    0   28    4     -0.10     -2.58
    1   27    4      5.25      1.34
    2   26    4      2.53      0.31
    3   25    4     -5.23      1.74
    4   24    4     -2.79     -0.92
    5   23    4      4.05      8.22
    6   22    4     -0.90     -8.18
    7   21    4     -7.31     -4.93
    8   20    4     -2.99     -4.94
    9   19    4     -2.26      7.00
   10   18    4      3.07     -6.56
   11   17    4     -8.09     -5.49
   12   16    4      0.84      5.64
   13   15    4     14.33     10.93
   14   14    4      1.15     -6.51
  -13   15    4     -0.82      6.63
  -12   16    4      9.37      1.77
  -11   17    4     -7.38      1.45
  -10   18    4      3.27     13.59
   -9   19    4      3.56      2.26
   -8   20    4      3.62      4.38
   -7   21    4     -7.73      1.40
   -6   22    4     -2.38     -0.01
   -5   23    4     -0.24      5.51
   -4   24    4      7.98     -3.38
   -3   25    4     -3.86     -2.56
   -2   26    4      2.73     -2.98
   -1   27    4     -0.66      4.61
    0   26    4     -1.51      3.07
    1   25    4      3.88      4.27
    2   24    4     -6.20     -8.40
    3   23    4     -1.53      0.07
    4   22    4     -0.09      9.12
    5   21    4      5.02      5.31
    6   20    4     -5.30     -1.77
    7   19    4      2.62      9.05
    8   18    4      2.68    -15.79
    9   17    4     -5.50      2.26
   10   16    4      3.23      3.80
   11   15    4      3.96    -11.54
   12   14    4     -8.15     -6.17
   13   13    4     -5.79      3.74
  -12   14    4      9.55     -6.68
  -11   15    4      5.80      4.79
  -10   16    4      3.33     14.83
   -9   17    4     -4.65      2.54
   -8   18    4      1.17     -1.41
   -7   19    4      9.98    -10.37
   -6   20    4      1.59     13.18
   -5   21    4     -8.70      3.71
   -4   22    4      4.29     -9.61
   -3   23    4      3.76      7.90
   -2   24    4      4.11      5.34
   -1   25    4     -4.44     -3.29
    0   24    4     -0.55     -6.04
    1   23    4      4.42      2.25
    2   22    4      3.99      8.94
    3   21    4     -0.17     -9.56
    4   20    4     -2.48      8.11
    5   19    4      7.06      4.46
    6   18    4      9.59     -0.35
    7   17    4    -15.67     -2.41
    8   16    4    -14.44     -4.80
    9   15    4      5.22      2.26
   10   14    4      4.98      1.46
   11   13    4     -9.34     -4.77
   12   12    4     -7.90      2.02
  -11   13    4      6.89     17.47
  -10   14    4      3.73     -8.54
   -9   15    4     -4.19    -20.12
   -8   16    4     -8.53      8.19
   -7   17    4     13.31     -1.47
   -6   18    4     -0.81     -0.37
   -5   19    4     -8.85    -14.81
   -4   20    4      6.72     -4.45
   -3   21    4      5.81      9.89
   -2   22    4     -7.42      4.24
   -1   23    4     -1.37     -9.16
    0   22    4      0.28     11.70
    1   21    4    -12.30     -1.05
    2   20    4      2.48      3.22
    3   19    4      9.46      5.17
    4   18    4     -0.73    -13.83
    5   17    4    -10.98    -10.63
    6   16    4      0.83     18.17
    7   15    4      3.21     -4.94
    8   14    4     -7.10    -17.25
    9   13    4    -11.40     -0.20
   10   12    4      9.97     -5.27
   11   11    4     10.26      4.09
  -10   12    4     -0.53    -10.80
   -9   13    4     -9.36    -10.37
   -8   14    4      0.05      8.16
   -7   15    4     12.70      1.52
   -6   16    4      3.62     11.14
   -5   17    4     -8.77      4.51
   -4   18    4    -11.09    -11.20
   -3   19    4      7.71     10.17
   -2   20    4      2.95     -1.86
   -1   21    4     -5.55     -8.07
    0   20    4     -2.07     -2.59
    1   19    4     -9.22     -0.59
    2   18    4      8.71      4.69
    3   17    4    -10.97      5.26
    4   16    4     -5.36      4.78
    5   15    4     19.73    -22.33
    6   14    4      8.49      3.60
    7   13    4    -22.74     15.01
    8   12    4      7.30    -15.57
    9   11    4     16.49    -13.02
   10   10    4     -4.38     -4.86
   -9   11    4      4.93      8.21
   -8   12    4      2.89      0.13
   -7   13    4     -2.78      9.45
   -6   14    4      4.94     -5.32
   -5   15    4    -11.98    -19.03
   -4   16    4     -3.51      8.00
   -3   17    4      9.25     11.42
   -2   18    4    -10.07    -10.04
   -1   19    4      6.06      3.49
    0   18    4      3.70     -3.96
    1   17    4      5.08    -13.35
    2   16    4     -4.06     11.26
    3   15    4      6.93      2.66
    4   14    4    -18.90    -29.04
    5   13    4      5.54      2.26
    6   12    4     20.75      4.99
    7   11    4     19.88    -21.04
    8   10    4    -22.19      7.19
    9    9    4     -1.80      8.76
   -8   10    4      6.55     -3.38
   -7   11    4     13.04     -8.41
   -6   12    4     -9.79    -23.76
   -5   13    4    -17.17     -0.06
   -4   14    4     15.13      7.90
   -3   15    4      7.11      4.17
   -2   16    4    -18.19    -28.44
   -1   17    4     19.19      9.69
    0   16    4     -2.26     -3.36
    1   15    4     -3.46     -6.01
    2   14    4      9.92      7.04
    3   13    4      3.38     13.17
    4   12    4    -29.43     -0.81
    5   11    4     26.72    -29.10
    6   10    4     18.97      5.02
    7    9    4    -13.91     20.58
    8    8    4    -23.31      3.07
   -7    9    4     11.60    -16.29
   -6   10    4     10.36      2.32
   -5   11    4     -6.79     -0.37
   -4   12    4    -19.04     10.35
   -3   13    4      8.32     16.51
   -2   14    4     -6.44    -31.54
   -1   15    4    -17.24      2.48
    0   14    4     15.65     27.52
    1   13    4     11.74    -13.88
    2   12    4     -1.92    -19.61
    3   11    4     -0.06     17.39
    4   10    4      8.04     -4.03
    5    9    4     -5.76     -3.12
    6    8    4      8.10     -4.76
    7    7    4     -4.32    -18.40
   -6    8    4     26.86     25.63
   -5    9    4    -19.96     11.11
   -4   10    4      5.90     18.30
   -3   11    4     39.92    -24.44
   -2   12    4      5.47     -2.80
   -1   13    4    -23.51     15.33
    0   12    4     -2.72     19.50
    1   11    4      0.48    -33.95
    2   10    4     22.22      3.11
    3    9    4    -30.66     47.88
    4    8    4     11.85    -10.20
    5    7    4    -11.84    -18.03
    6    6    4     35.50      3.68
   -5    7    4     -9.81    -15.99
   -4    8    4    -20.01     -6.79
   -3    9    4     -8.59    -59.87
   -2   10    4     50.19      6.60
   -1   11    4     20.52    -22.14
    0   10    4    -12.86     11.95
    1    9    4     22.50     24.95
    2    8    4     25.86    -37.71
    3    7    4    -26.57     20.73
    4    6    4      6.41     -3.27
    5    5    4      4.95     -6.45
   -4    6    4    -11.08     40.62
   -3    7    4      0.89     -4.79
   -2    8    4    -33.49     58.08
   -1    9    4     24.15    -39.81
    0    8    4    -53.57    -63.66
    1    7    4     49.87     37.94
    3    5    4    -15.24    -50.26
    4    4    4    -87.65     17.82
   -3    5    4     63.91    -42.76
   -2    6    4      5.62     11.71
   -1    7    4     28.29     57.87
    0    6    4     19.04    -39.73
    1    5    4    -42.44     12.59
    2    4    4    -14.15    -25.39
    3    3    4     70.84     20.66
   -2    4    4    -11.85    -49.49
   -1    5    4    -15.74    -41.41
    0    4    4     -2.06     58.23
    1    3    4    -80.04    -36.17
    2    2    4     -9.24   -118.89
   -1    3    4     27.94    102.40
    2    6    4    104.82    -45.82
    0    2    4     18.34    -21.49
    1    1    4    -85.21    -67.91
   21   30    5      0.38      1.38
   22   29    5      1.34      0.41
   23   28    5     -1.03     -0.27
   24   27    5     -0.50     -0.09
   25   26    5     -0.78      1.23
  -25   26    5     -1.65      1.99
  -24   27    5     -0.47     -1.32
  -23   28    5      1.63      1.50
  -22   29    5     -0.32      0.22
  -21   30    5     -0.25     -0.71
   16   33    5     -0.77     -0.09
   17   32    5      0.24     -1.86
   18   31    5     -0.44     -0.99
   19   30    5      1.77      1.00
   20   29    5      2.25      0.46
   21   28    5      1.29     -0.81
   22   27    5     -0.45      0.43
   23   26    5     -0.49     -0.47
   24   25    5     -2.04      0.43
  -24   25    5     -1.34      0.22
  -23   26    5     -0.21      1.82
  -22   27    5      0.62     -2.31
  -21   28    5      0.02     -0.33
  -20   29    5      0.87      1.52
  -19   30    5     -0.94     -0.44
  -18   31    5      2.02     -0.20
  -17   32    5     -0.84     -0.81
  -16   33    5      0.19      1.02
   13   34    5     -0.40     -1.17
   14   33    5      2.54      0.44
   15   32    5     -0.71     -1.62
   16   31    5     -1.70     -0.42
   17   30    5     -0.28      1.76
   18   29    5     -1.85     -0.07
   19   28    5     -0.75      3.40
   20   27    5      2.92      2.56
   21   26    5      1.63     -0.62
   22   25    5     -1.41      1.50
   23   24    5      2.59     -0.90
  -23   24    5      0.71      1.15
  -22   25    5     -0.83      0.34
  -21   26    5      1.30     -0.70
  -20   27    5      1.62     -2.02
  -19   28    5     -0.10     -1.54
  -18   29    5     -1.23      1.70
  -17   30    5     -1.51      0.34
  -16   31    5      3.37     -0.34
  -15   32    5      0.51      0.85
  -14   33    5      0.31      0.30
  -13   34    5      1.94      1.18
   10   35    5      1.14     -0.78
   11   34    5     -0.71      1.49
   12   33    5     -0.39      3.11
   13   32    5     -0.35      0.38
   14   31    5      1.71     -1.46
   15   30    5     -1.82      0.99
   16   29    5     -2.00     -0.19
   17   28    5      1.25     -0.28
   18   27    5     -1.27      1.95
   19   26    5     -2.16      1.26
   20   25    5      0.46     -0.29
   21   24    5      2.58     -1.48
   22   23    5     -0.65      3.51
  -22   23    5     -1.80      1.46
  -21   24    5      2.10     -1.69
  -20   25    5      4.12     -2.47
  -19   26    5      2.59      2.53
  -18   27    5     -3.32      3.40
  -17   28    5      3.01     -1.32
  -16   29    5     -1.43     -0.98
  -15   30    5     -0.04     -0.37
  -14   31    5      0.82      1.07
  -13   32    5     -0.30      1.86
  -12   33    5      2.13      1.13
  -11   34    5     -2.10      0.52
  -10   35    5     -4.60      1.22
    7   36    5     -0.64     -0.82
    9   34    5      1.82     -0.78
   10   33    5      1.54      0.40
   11   32    5     -0.91     -0.20
   12   31    5     -1.25      2.78
   13   30    5      2.37      2.25
   14   29    5     -0.98     -3.53
   15   28    5      0.43     -0.11
   16   27    5     -1.68      1.24
   17   26    5     -0.23      2.80
   18   25    5     -1.95     -1.38
   19   24    5     -2.13     -1.65
   20   23    5     -1.39      7.27
   21   22    5     -0.23     -1.01
  -21   22    5      2.81     -1.77
  -20   23    5     -0.09      0.92
  -19   24    5      3.72      0.51
  -18   25    5      0.32     -2.29
  -17   26    5     -0.79      2.17
  -16   27    5      0.34     -0.30
  -15   28    5      1.35     -1.14
  -14   29    5      4.23     -0.19
  -13   30    5     -0.79      1.45
  -12   31    5     -4.15     -0.87
  -11   32    5     -1.46      1.05
  -10   33    5     -1.06     -1.56
   -9   34    5     -0.50     -3.04
   -8   35    5     -1.03     -0.65
   -7   36    5     -2.64      1.18
    5   36    5     -1.51     -3.43
    6   35    5      1.29     -0.23
    7   34    5      0.86     -0.91
    8   33    5      1.55     -1.95
    9   32    5      0.02     -1.79
   10   31    5      1.20      1.52
   11   30    5     -1.73     -2.07
   12   29    5      0.08     -1.81
   13   28    5     -0.35     -2.44
   14   27    5     -1.88     -0.03
   15   26    5      0.22      2.66
   16   25    5     -2.58     -3.14
   17   24    5     -1.99     -1.06
   18   23    5     -0.84      6.19
   19   22    5      1.03      0.46
   20   21    5     -6.36     -0.81
  -20   21    5     -0.61      0.06
  -19   22    5     -1.74      8.13
  -18   23    5      0.93     -1.55
  -17   24    5     -1.22      1.93
  -16   25    5     -2.03      0.87
  -15   26    5      1.79      1.41
  -14   27    5     -2.22      3.49
  -13   28    5      2.07      2.28
  -12   29    5     -0.08     -4.12
  -11   30    5     -4.38     -2.75
  -10   31    5     -0.37      1.86
   -9   32    5      2.08     -1.75
   -8   33    5      0.57     -1.51
   -7   34    5     -0.94      1.16
   -6   35    5      1.43      1.35
   -5   36    5      0.14      0.14
    3   36    5      1.95      0.96
    4   35    5      0.47      1.29
    5   34    5     -0.55     -2.18
    6   33    5      2.82      1.68
    7   32    5     -0.11     -0.64
    8   31    5      6.03     -3.97
    9   30    5     -4.45      1.24
   10   29    5      1.57      1.45
   11   28    5      2.65     -3.06
   12   27    5      0.68     -3.21
   13   26    5      5.61      2.62
   14   25    5      3.88     -1.95
   15   24    5     -4.20      0.45
   16   23    5     -3.47      2.33
   17   22    5      0.21     -6.89
   18   21    5     -3.90     -5.86
   19   20    5     -2.96      3.45
  -19   20    5     -3.28     -4.34
  -18   21    5     -4.48     -4.37
  -17   22    5      1.54      2.53
  -16   23    5      2.67      2.00
  -15   24    5     -0.33      4.83
  -14   25    5     -6.20      0.93
  -13   26    5      3.74      0.87
  -12   27    5      2.38      1.06
  -11   28    5     -0.01     -0.35
  -10   29    5     -0.97      2.37
   -9   30    5      0.65     -0.30
   -8   31    5     -0.33      3.86
   -7   32    5     -0.59     -0.52
   -6   33    5      0.34      0.85
   -5   34    5      0.28     -1.92
   -4   35    5      1.31      0.75
   -3   36    5     -0.83      3.10
    1   36    5      1.67      0.49
    2   35    5      0.14     -1.54
    3   34    5     -1.34      1.37
    4   33    5     -1.94      1.71
    5   32    5     -0.14      1.07
    6   31    5      4.03     -2.12
    7   30    5     -4.92      0.96
    8   29    5     -2.03      0.70
    9   28    5      1.82      3.62
   10   27    5      2.33     -1.31
   11   26    5     -0.71     -0.73
   12   25    5      2.37      0.96
   13   24    5      3.97      0.50
   14   23    5      5.23     -4.49
   15   22    5     -0.75      2.20
   16   21    5      4.60      0.48
   17   20    5      6.85      4.66
   18   19    5      0.87     -3.89
  -18   19    5      5.10     -4.56
  -17   20    5      0.66     -3.14
  -16   21    5     -0.26      1.12
  -15   22    5      6.03      2.08
  -14   23    5      2.54     -3.33
  -13   24    5     -0.84     -4.60
  -12   25    5      2.00      8.08
  -11   26    5      8.80     -0.23
  -10   27    5      1.56     -0.33
   -9   28    5      0.48      0.87
   -8   29    5     -0.77      4.48
   -7   30    5      1.99     -1.45
   -6   31    5      0.74     -1.88
   -5   32    5      0.08     -1.90
   -4   33    5     -0.22      1.84
   -3   34    5     -1.29     -0.17
   -2   35    5     -1.21      0.50
   -1   36    5     -0.30      0.77
    0   35    5     -1.86      1.01
    1   34    5     -2.97     -0.80
    2   33    5     -2.46     -0.01
    3   32    5     -1.23      1.99
    4   31    5     -2.99      0.76
    5   30    5     -2.57      3.47
    6   29    5     -0.11      1.06
    7   28    5     -1.42      0.23
    8   27    5     -6.11      2.87
    9   26    5     -1.97     -0.34
   10   25    5     -0.18     -0.85
   11   24    5     -4.06      5.30
   12   23    5     -4.37      0.19
   13   22    5     -3.97     -0.41
   14   21    5      3.01     -0.02
   15   20    5      5.47      2.08
   16   19    5      3.52      4.15
   17   18    5      2.12      1.18
  -17   18    5     -4.22     -2.83
  -16   19    5     -0.56      8.93
  -15   20    5      9.08     -4.23
  -14   21    5     -2.94      0.44
  -13   22    5     -3.68      2.54
  -12   23    5      5.92      2.43
  -11   24    5     -1.09      1.18
  -10   25    5     -0.11      1.45
   -9   26    5      2.98     -0.54
   -8   27    5      1.77     -4.30
   -7   28    5     -0.87     -0.63
   -6   29    5     -3.09      0.61
   -5   30    5      0.76      1.04
   -4   31    5     -1.08     -0.66
   -3   32    5      1.72      1.06
   -2   33    5      1.30     -3.12
   -1   34    5      1.92      0.02
    0   33    5      0.90      1.16
    1   32    5      2.32     -0.55
    2   31    5     -2.63      1.80
    3   30    5     -2.81      0.03
    4   29    5      2.65     -4.19
    5   28    5     -0.89      0.02
    6   27    5     -0.79      0.21
    7   26    5      3.04      0.22
    8   25    5     -2.68     -2.19
    9   24    5      0.11     -9.01
   10   23    5      6.57      4.34
   11   22    5     -5.54      0.55
   12   21    5     -0.68     -3.96
   13   20    5     -5.64     -0.28
   14   19    5     -4.01      6.39
   15   18    5      4.50     -7.31
   16   17    5     -2.78      1.69
  -16   17    5     -3.77      7.24
  -15   18    5      0.38      2.73
  -14   19    5     -6.71     -2.22
  -13   20    5    -10.75      0.06
  -12   21    5      1.97     -1.76
  -11   22    5     -9.45      1.17
  -10   23    5     -2.77      5.32
   -9   24    5     -0.46     -2.60
   -8   25    5      4.16     -6.80
   -7   26    5     -2.55      7.67
   -6   27    5     -6.20      2.54
   -5   28    5     -2.75      1.81
   -4   29    5     -1.40     -1.78
   -3   30    5     -2.62      2.68
   -2   31    5     -1.06     -1.06
   -1   32    5      3.43     -0.14
    0   31    5      1.25     -1.46
    1   30    5     -3.47     -1.50
    2   29    5     -0.49      1.44
    3   28    5     -2.11     -6.62
    4   27    5      1.89     -1.42
    5   26    5     -0.96      1.59
    6   25    5      2.40     -5.55
    7   24    5      6.65     -3.32
    8   23    5     -1.59     -0.69
    9   22    5     -4.41     -7.18
   10   21    5      8.85      0.76
   11   20    5      5.41    -16.38
   12   19    5     -3.49     -4.78
   13   18    5      4.23      6.32
   14   17    5      3.12      0.35
   15   16    5     -6.19     -8.80
  -15   16    5      9.26     -1.63
  -14   17    5     -5.20     -4.60
  -13   18    5     -6.51      1.10
  -12   19    5      0.36     -1.69
  -11   20    5      1.92     -7.52
  -10   21    5      3.22     -4.35
   -9   22    5     -4.72      6.13
   -8   23    5     -2.22     -3.89
   -7   24    5      0.73     -2.03
   -6   25    5     -4.16      4.79
   -5   26    5     -2.96      3.46
   -4   27    5     -4.52     -0.54
   -3   28    5     -0.63     -4.51
   -2   29    5     -1.47      4.85
   -1   30    5     -8.06      4.25
    0   29    5      0.37      5.93
    1   28    5     -1.91      0.20
    2   27    5     -0.57      3.70
    3   26    5     -1.49      5.35
    4   25    5    -12.95      6.97
    5   24    5     10.85     -3.38
    6   23    5     -0.19     -4.03
    7   22    5     -5.11     11.95
    8   21    5     -2.67     -2.04
    9   20    5     -2.62      1.74
   10   19    5     -0.91     -0.04
   11   18    5      1.30    -10.20
   12   17    5      0.88     -2.16
   13   16    5      0.31      6.64
   14   15    5      7.39     -9.47
  -14   15    5     -7.46      0.76
  -13   16    5      3.14      2.51
  -12   17    5      5.04    -14.94
  -11   18    5      8.29      2.23
  -10   19    5      3.03     14.36
   -9   20    5     -5.83     -3.66
   -8   21    5     -3.13     -3.37
   -7   22    5      5.93     -1.13
   -6   23    5     -3.25      8.74
   -5   24    5      0.17     -3.78
   -4   25    5      1.25      2.22
   -3   26    5     -0.98      3.34
   -2   27    5     -0.68      3.33
   -1   28    5      0.22     -3.52
    0   27    5     -0.20      2.82
    1   26    5     -1.88     10.52
    2   25    5     -7.37     -4.56
    3   24    5      9.63     -6.52
    4   23    5     -6.70      8.85
    5   22    5     -3.84      3.10
    6   21    5     -3.22     -6.44
    7   20    5      5.55     -1.32
    8   19    5     -5.21     -0.57
    9   18    5     -2.03     14.14
   10   17    5     -4.84      4.16
   11   16    5     10.55     -9.88
   12   15    5     -3.66     -3.92
   13   14    5      6.39     14.19
  -13   14    5      7.99      3.02
  -12   15    5     -1.15     -4.07
  -11   16    5      0.10     -3.45
  -10   17    5    -10.43      0.12
   -9   18    5     -3.37     -1.50
   -8   19    5      9.44      4.95
   -7   20    5     -3.14     -0.50
   -6   21    5    -15.19      7.79
   -5   22    5      9.08     -5.16
   -4   23    5      5.49      6.00
   -3   24    5    -11.40      8.45
   -2   25    5      1.39      0.88
   -1   26    5      3.03     -6.36
    8   35    5     -0.19      1.37
    0   25    5      2.09     -4.19
    1   24    5      9.59     -0.15
    2   23    5     -2.86      2.38
    3   22    5      0.55     -2.79
    4   21    5      1.68    -11.87
    5   20    5     -1.76     -3.01
    6   19    5      0.27     12.49
    7   18    5      7.67     -6.47
    8   17    5      5.06    -12.64
    9   16    5      7.46      3.58
   10   15    5     -2.09      7.81
   11   14    5      6.94     -5.98
   12   13    5     -6.57     -9.30
  -12   13    5     -7.44      0.82
  -11   14    5      9.67      3.64
  -10   15    5     -3.79     -5.94
   -9   16    5     -9.10     -4.27
   -8   17    5      4.34     -5.60
   -7   18    5      3.09     -5.73
   -6   19    5      2.01      9.77
   -5   20    5      4.89     -6.75
   -4   21    5     -4.18     -8.90
   -3   22    5      7.05      8.17
   -2   23    5      1.05     -0.36
   -1   24    5     -2.34     -8.98
    0   23    5      6.01      6.69
    1   22    5    -12.23     10.45
    2   21    5      6.11    -14.23
    3   20    5     -2.38      0.30
    4   19    5     -0.89     11.48
    5   18    5     11.76     -1.02
    6   17    5      5.78      5.98
    7   16    5     -2.16     -6.32
    8   15    5      7.90    -13.32
    9   14    5     15.44      1.49
   10   13    5     -8.91      3.58
   11   12    5     -8.46    -12.88
  -11   12    5      3.99      4.24
  -10   13    5      6.84      4.53
   -9   14    5     -2.00      2.07
   -8   15    5     -2.74      5.61
   -7   16    5     -2.52      2.44
   -6   17    5     -6.89      3.84
   -5   18    5    -10.73     -5.95
   -4   19    5      0.41    -11.70
   -3   20    5     11.51      8.72
   -2   21    5     -5.11     -3.36
   -1   22    5     -6.35     -2.94
    0   21    5     -7.70     -3.68
    1   20    5     -0.02      1.39
    2   19    5      2.33      6.60
    3   18    5    -11.82      2.14
    4   17    5     -8.76    -13.12
    5   16    5      2.31     -2.54
    6   15    5     10.74      6.54
    7   14    5    -12.46     -2.01
    8   13    5      2.53     -9.31
    9   12    5      7.44      1.32
   10   11    5     10.25      3.17
  -10   11    5      5.83     -5.55
   -9   12    5      3.00    -15.42
   -8   13    5     -6.11      2.20
   -7   14    5     -2.59      7.80
   -6   15    5     11.30     -8.00
   -5   16    5     -7.85      3.83
   -4   17    5     -4.01     11.66
   -3   18    5     -0.25      2.99
   -2   19    5     -8.51      7.45
   -1   20    5      8.18     10.62
    0   19    5      5.85      3.30
    1   18    5      0.44    -14.00
    2   17    5     -0.86      1.52
    3   16    5     -6.99     15.42
    4   15    5     12.69     -9.02
    5   14    5      7.02     -7.00
    6   13    5      1.27     23.04
    7   12    5      2.05      2.54
    8   11    5     -6.75    -10.01
    9   10    5     -0.02     -8.29
   -9   10    5     -1.03      0.23
   -8   11    5     -8.40    -10.16
   -7   12    5      0.51      1.89
   -6   13    5     13.04     -4.06
   -5   14    5     -7.67      2.58
   -4   15    5      3.51      1.34
   -3   16    5     -6.92     -3.83
   -2   17    5     -0.18     -0.09
   -1   18    5      4.13     -2.83
    0   17    5      0.29      3.54
    1   16    5     13.85    -17.71
    2   15    5      1.48      8.99
    3   14    5      5.69      0.45
    4   13    5     -7.16    -16.44
    5   12    5     -1.87     -3.31
    6   11    5     16.72     33.47
    7   10    5      2.92    -14.99
    8    9    5      4.17     -4.41
   -8    9    5      3.29      5.73
   -7   10    5     15.13     24.35
   -6   11    5     33.58      1.06
   -5   12    5    -30.50    -19.13
   -4   13    5      9.06      8.42
   -3   14    5      4.75      3.99
   -2   15    5      3.62    -22.54
   -1   16    5    -16.88     -1.41
    0   15    5    -25.25     -0.50
    1   14    5     18.56    -28.43
    2   13    5      1.73     -8.66
    3   12    5    -28.13     -3.11
    4   11    5      2.08     -2.68
    5   10    5      9.60     -4.62
    6    9    5     14.90      0.57
    7    8    5    -17.46    -14.33
   -7    8    5     -0.93     -4.58
   -6    9    5     22.01    -15.18
   -5   10    5    -30.21     -1.71
   -4   11    5      2.17      8.55
   -3   12    5     18.32    -25.60
   -2   13    5     13.56      3.15
   -1   14    5      3.20     20.18
    0   13    5    -34.53     20.85
    1   12    5     28.90     -5.22
    2   11    5     36.93    -17.43
    3   10    5    -29.60     23.06
    4    9    5     18.15      9.36
    5    8    5    -12.07    -12.48
    6    7    5     -1.07    -10.67
   -6    7    5      8.60     24.99
   -5    8    5     -6.22    -27.69
   -4    9    5     -6.37     -3.34
   -3   10    5     30.39     32.99
   -2   11    5    -12.80      4.68
   -1   12    5     16.84      1.41
    0   11    5    -18.05    -19.85
    1   10    5     -6.08     35.69
    2    9    5     44.12    -17.48
    3    8    5     -6.09    -33.97
    4    7    5    -20.42     28.02
    5    6    5     21.79      9.70
   -5    6    5     29.28     28.09
   -4    7    5     -4.01     29.81
   -3    8    5     39.62    -16.97
   -2    9    5    -24.61     -1.21
   -1   10    5     28.40     31.64
    0    9    5      1.33     -4.58
    1    8    5     -8.37     -0.37
    2    7    5     -2.64     35.31
    3    6    5     35.02     -9.59
    4    5    5     -5.63    -18.60
   -4    5    5    -18.60    -28.27
   -3    6    5     43.52     57.20
   -2    7    5    -27.48    -10.26
   -1    8    5    -21.75    -31.54
    0    7    5    -18.44      4.42
    1    6    5    -21.39    -32.06
    2    5    5     -0.67      2.51
    3    4    5     -6.59     -8.43
   -3    4    5    -33.06      5.32
   -2    5    5     82.33    -17.62
   -1    6    5    -25.66    -11.00
    0    5    5     27.77    -45.87
    1    4    5    -23.08    -43.99
    2    3    5     30.78     33.59
   -2    3    5      2.20     55.48
   -1    4    5    -57.29      1.69
    0    3    5     51.07     59.13
    1    2    5     67.46    -67.90
   -1    2    5     -5.85    -43.71
    0    1    5    -70.42     28.00
   19   31    6      0.14      2.25
   20   30    6      0.82      0.00
   21   29    6      0.66      0.86
   22   28    6     -0.22      0.93
   23   27    6      0.59     -0.06
   24   26    6     -0.46      0.68
   25   25    6     -0.23     -1.50
  -24   26    6     -1.40      1.46
  -23   27    6      1.38      1.69
  -22   28    6     -0.35      0.00
  -21   29    6     -0.16      0.01
  -20   30    6      0.20      2.27
  -19   31    6     -2.06     -0.65
   15   33    6      0.59      1.28
   16   32    6     -0.49      0.22
   17   31    6     -1.31      0.55
   18   30    6     -0.19      0.15
   19   29    6      0.52      0.74
   20   28    6     -1.15      0.59
   21   27    6      1.58     -1.98
   22   26    6     -0.58     -1.97
   23   25    6      0.43      0.69
   24   24    6      0.86      1.47
  -23   25    6      1.61     -0.08
  -22   26    6     -1.86      2.35
  -21   27    6      1.02      0.96
  -20   28    6      1.61      3.05
  -19   29    6     -0.08      0.85
  -18   30    6     -0.73      0.26
  -17   31    6     -0.41     -0.78
  -16   32    6     -0.74      0.34
  -15   33    6      1.62     -0.91
   13   33    6      0.62      0.77
   14   32    6     -1.08      0.90
   15   31    6      0.09     -0.98
   16   30    6     -1.16     -0.96
   17   29    6      1.99      1.92
   18   28    6      1.72     -1.13
   19   27    6     -1.90     -0.82
   20   26    6     -2.27      3.41
   21   25    6      0.05     -0.61
   22   24    6     -0.33     -2.16
   23   23    6     -1.60      1.34
  -22   24    6      0.89      0.87
  -21   25    6     -0.90     -0.84
  -20   26    6      0.68     -0.12
  -19   27    6      0.77     -0.70
  -18   28    6      0.87     -0.27
  -17   29    6     -2.87     -1.44
  -16   30    6     -0.45     -0.15
  -15   31    6      1.29      1.20
  -14   32    6     -2.67      0.59
  -13   33    6     -1.37      0.49
  -12   34    6      0.11      0.35
    9   35    6     -0.22     -0.58
   10   34    6      0.59      1.31
   11   33    6      2.16     -1.30
   12   32    6     -0.10      1.09
   13   31    6     -0.04     -0.17
   14   30    6      0.94      0.39
   15   29    6      2.38      0.51
   16   28    6      1.70     -1.89
   17   27    6      2.40     -0.34
   18   26    6      1.80      0.81
   19   25    6      3.93     -2.24
   20   24    6      0.99     -0.79
   21   23    6     -3.03     -0.88
   22   22    6      1.41     -0.17
  -21   23    6     -1.58      3.37
  -20   24    6     -2.46     -1.24
  -19   25    6      1.00      0.81
  -18   26    6      0.69     -7.24
  -17   27    6     -3.32     -1.14
  -16   28    6      1.36      2.87
  -15   29    6     -0.08     -0.15
  -14   30    6     -2.38      2.48
  -13   31    6      0.59     -0.56
  -12   32    6     -0.08     -1.38
  -11   33    6     -1.47     -0.45
  -10   34    6      0.79      0.17
   -9   35    6     -1.31      0.60
    7   35    6     -0.81     -1.37
    8   34    6      1.96      1.47
    9   33    6      0.02      0.02
   10   32    6     -0.13      0.43
   11   31    6      2.84      0.04
   12   30    6     -0.01     -1.34
   13   29    6      0.28     -3.12
   14   28    6      1.27      1.12
   15   27    6      0.30      0.77
   16   26    6     -1.68     -4.65
   17   25    6      0.97     -3.70
   18   24    6      0.42     -0.47
   19   23    6     -0.57     -1.95
   20   22    6     -0.23     -4.78
   21   21    6     -1.33     -0.74
  -20   22    6     -2.68      2.27
  -19   23    6     -2.71      0.35
  -18   24    6     -0.73     -0.42
  -17   25    6      0.75     -2.33
  -16   26    6     -0.17      5.05
  -15   27    6     -4.68     -0.83
  -14   28    6     -0.49     -3.74
  -13   29    6     -2.82      1.92
  -12   30    6      0.07      1.08
  -11   31    6      1.53     -0.89
  -10   32    6     -1.09      2.19
   -9   33    6      0.25     -1.38
   -8   34    6     -1.08      0.61
   -7   35    6     -1.70      1.28
    5   35    6     -0.93     -0.78
    6   34    6      1.21     -0.99
    7   33    6     -2.61     -0.02
    8   32    6      0.69      0.86
    9   31    6     -1.17     -1.52
   10   30    6     -0.56     -3.31
   11   29    6      3.42     -0.04
   12   28    6     -0.23     -2.39
   13   27    6     -2.91      1.68
   14   26    6      2.49     -3.59
   15   25    6     -1.47     -5.51
   16   24    6     -2.15      2.83
   17   23    6      1.30     -1.63
   18   22    6     -2.03     -5.12
   19   21    6      1.08     -0.14
   20   20    6     -1.31      1.15
  -19   21    6     -3.21     -5.74
  -18   22    6      1.17     -0.19
  -17   23    6      0.63     -1.11
  -16   24    6     -0.45      0.50
  -15   25    6     -4.54      3.49
  -14   26    6      0.00      1.21
  -13   27    6     -0.29      0.13
  -12   28    6     -2.24     -0.48
  -11   29    6     -0.46      4.19
  -10   30    6      0.09     -0.16
   -9   31    6     -1.74     -2.95
   -8   32    6     -3.96      1.15
   -7   33    6     -2.30      0.00
   -6   34    6     -1.72     -0.81
   -5   35    6      1.23      0.28
   -4   36    6     -2.29      1.92
    2   36    6      1.19      0.69
    3   35    6     -0.34      1.44
    4   34    6     -2.14     -3.10
    5   33    6     -0.55      2.24
    6   32    6      0.17     -0.44
    7   31    6      1.60      1.21
    8   30    6     -1.35      1.20
    9   29    6      0.08      0.36
   10   28    6      0.74     -2.12
   11   27    6      0.21      1.93
   12   26    6      2.37     -1.60
   13   25    6      1.83      3.12
   14   24    6      4.95      1.38
   15   23    6      0.55     -2.94
   16   22    6     -2.76     -1.28
   17   21    6      4.78      0.90
   18   20    6      2.12     -7.35
   19   19    6      1.05      6.90
  -18   20    6      2.51      2.13
  -17   21    6     -1.91     -7.99
  -16   22    6      0.17      1.26
  -15   23    6      4.26      2.64
  -14   24    6     -0.31      0.09
  -13   25    6     -0.77     -3.24
  -12   26    6      2.14      5.41
  -11   27    6     -1.41      5.17
  -10   28    6     -6.54     -7.43
   -9   29    6     -1.21     -1.93
   -8   30    6     -1.38     -2.90
   -7   31    6      1.00      3.19
   -6   32    6      0.04      1.85
   -5   33    6      0.33     -0.37
   -4   34    6     -0.46      0.83
   -3   35    6      0.72     -0.60
   -2   36    6     -0.18     -2.01
    0   36    6      0.25      1.13
    1   35    6      1.71      1.23
    2   34    6      1.44     -0.92
    3   33    6      0.92     -0.42
    4   32    6     -1.30      0.27
    5   31    6      0.35     -0.94
    6   30    6      0.10      2.05
    7   29    6      2.55      4.51
    8   28    6     -2.51     -1.73
    9   27    6      0.13     -1.72
   10   26    6      2.85     -1.35
   11   25    6      1.49      1.06
   12   24    6      3.42     -2.43
   13   23    6      9.93      3.69
   14   22    6      0.32     -2.93
   15   21    6     -0.39     -1.14
   16   20    6     -3.13      1.46
   17   19    6     -0.77     -1.88
   18   18    6      4.23     -4.88
  -17   19    6      0.66      4.49
  -16   20    6     -2.60      0.49
  -15   21    6      5.08     -3.34
  -14   22    6     -5.36      1.57
  -13   23    6      1.16      5.53
  -12   24    6     -1.12     -1.74
  -11   25    6     -2.33     -7.24
  -10   26    6     -3.93     -2.98
   -9   27    6     -1.18     -0.42
   -8   28    6      1.56      0.99
   -7   29    6      0.51     -1.24
   -6   30    6     -0.27     -4.75
   -5   31    6     -0.41     -0.54
   -4   32    6      1.40     -0.61
   -3   33    6      0.39      2.69
   -2   34    6      1.59     -0.76
   -1   35    6     -0.33     -0.38
    0   34    6     -0.53     -0.90
    1   33    6     -3.36     -2.53
    2   32    6     -2.18      0.60
    3   31    6      1.63     -3.34
    4   30    6     -1.47      1.15
    5   29    6     -2.31     -0.79
    6   28    6     -0.05     -0.73
    7   27    6      4.05      2.13
    8   26    6     -0.36     -8.16
    9   25    6     -4.34     -3.08
   10   24    6      2.21      3.64
   11   23    6      1.34     -2.90
   12   22    6     -4.23     -2.84
   13   21    6     -0.24      3.13
   14   20    6      0.20     -3.20
   15   19    6      2.54      8.40
   16   18    6     -0.21     -5.22
   17   17    6     -7.84     -5.15
  -16   18    6     -0.62      0.58
  -15   19    6      6.94     -4.73
  -14   20    6     -6.23     -2.02
  -13   21    6     -3.08     -3.87
  -12   22    6      1.53      0.29
  -11   23    6      0.03     -5.12
  -10   24    6     -3.44      1.81
   -9   25    6     -1.04      0.53
   -8   26    6      2.22      1.33
   -7   27    6      0.63     -2.86
   -6   28    6     -1.67      2.55
   -5   29    6     -4.02      0.73
   -4   30    6     -0.94     -0.90
   -3   31    6     -0.70     -1.21
   -2   32    6      2.85      0.36
   -1   33    6     -2.66      0.58
    0   32    6     -1.25      1.15
    1   31    6      1.40     -3.22
    2   30    6     -3.27     -1.51
    3   29    6      1.07     -0.06
    4   28    6      2.96      1.87
    5   27    6     -0.94      0.43
    6   26    6      6.07     -6.41
    7   25    6     -7.47     -1.49
    8   24    6     -2.58     -4.83
    9   23    6      2.94      4.61
   10   22    6      2.52      2.70
   11   21    6     -9.81     -4.57
   12   20    6     -5.63      7.65
   13   19    6     -4.58      8.62
   14   18    6      5.94     -4.26
   15   17    6     -6.32     -1.23
   16   16    6     -1.81      8.55
  -15   17    6      2.37     -8.16
  -14   18    6     -2.49      1.77
  -13   19    6     -0.64     -4.51
  -12   20    6      6.20     -0.46
  -11   21    6      2.41      1.07
  -10   22    6      2.31      1.71
   -9   23    6      0.13     -1.69
   -8   24    6      0.62      3.60
   -7   25    6     -6.86     -6.83
   -6   26    6     -2.36     -1.69
   -5   27    6     -0.26      1.12
   -4   28    6     -0.26      4.83
   -3   29    6     -3.49      2.92
   -2   30    6     -1.41      0.34
   -1   31    6      0.97     -4.11
    4   36    6     -1.75     -0.80
    0   30    6     -0.91      0.89
    1   29    6     -0.42      1.37
    2   28    6      3.80     -1.31
    3   27    6     -1.79      1.32
    4   26    6      0.87      1.26
    5   25    6     -4.74      3.43
    6   24    6      5.88     -1.50
    7   23    6     -2.60     -4.31
    8   22    6     -3.34     -1.13
    9   21    6      1.16     -0.36
   10   20    6     -1.95      6.88
   11   19    6     -1.04      0.17
   12   18    6     -2.04     -9.23
   13   17    6    -10.27      6.40
   14   16    6      5.87      1.67
   15   15    6      4.76     -1.48
  -14   16    6      0.97      1.63
  -13   17    6      0.21     -2.66
  -12   18    6      5.78      3.28
  -11   19    6     -1.28      8.48
  -10   20    6     -0.91      1.50
   -9   21    6     -7.83      5.36
   -8   22    6      4.60     -1.72
   -7   23    6      0.62     -1.25
   -6   24    6     -6.82     -1.84
   -5   25    6      1.21      1.77
   -4   26    6      0.38     -0.27
   -3   27    6     -2.07     -2.25
   -2   28    6     -2.80     -2.06
   -1   29    6     -2.11      1.11
    0   28    6      0.63      1.92
    1   27    6     -2.77     -5.43
    2   26    6      0.14      3.50
    3   25    6      3.09      0.16
    4   24    6     -0.03     -0.62
    5   23    6     -0.84      2.02
    6   22    6     -4.30      3.86
    7   21    6      7.43     -5.54
    8   20    6      1.31     -1.70
    9   19    6      3.65      7.84
   10   18    6      1.93      1.08
   11   17    6      8.01     -4.50
   12   16    6     -1.50     -9.30
   13   15    6     -2.65      0.43
   14   14    6     -4.10      6.91
  -13   15    6     -4.93     -8.01
  -12   16    6     -6.70     -1.85
  -11   17    6      2.09     -3.88
  -10   18    6     -3.48     -5.23
   -9   19    6     -3.47      7.16
   -8   20    6     11.50    -17.77
   -7   21    6      0.40      1.81
   -6   22    6    -10.48     10.40
   -5   23    6     12.12     -6.98
   -4   24    6     -0.28     -9.53
   -3   25    6     -1.91      5.91
   -2   26    6     -2.58      5.09
   -1   27    6      1.54     -5.48
    0   26    6     -0.52      6.15
    1   25    6     -2.59     -4.58
    2   24    6      8.52     -5.33
    3   23    6      0.46     -2.66
    4   22    6    -10.73      2.25
    5   21    6      9.04     -6.42
    6   20    6      0.47      7.04
    7   19    6      4.15      3.24
    8   18    6      3.47     -0.79
    9   17    6     -3.59     -0.65
   10   16    6     -5.60     12.47
   11   15    6      9.25      3.95
   12   14    6     -7.09      0.85
   13   13    6     -6.05     -5.22
  -12   14    6      2.33      6.20
  -11   15    6     -0.26     14.64
  -10   16    6     -6.87     -2.75
   -9   17    6     -6.17     -4.30
   -8   18    6      1.43     -3.46
   -7   19    6      5.60      6.30
   -6   20    6     -6.35     -0.35
   -5   21    6     -1.44    -13.16
   -4   22    6     -3.76     -4.40
   -3   23    6      4.84      1.40
   -2   24    6     -0.95     -3.70
   -1   25    6      3.22     -4.26
    0   24    6     -3.23     -3.42
    1   23    6     -9.71     12.12
    2   22    6      3.45     -2.73
    3   21    6      1.43     -5.98
    4   20    6     -5.28     -3.73
    5   19    6     -6.05      6.85
    6   18    6     -1.59      7.29
    7   17    6     -5.27    -15.66
    8   16    6     -7.12     -3.46
    9   15    6     -3.22      6.77
   10   14    6      4.26      0.61
   11   13    6      3.96    -12.52
   12   12    6     -1.01      0.29
  -11   13    6      3.67      2.28
  -10   14    6      5.93      7.00
   -9   15    6      3.04      2.16
   -8   16    6     -6.53      3.90
   -7   17    6      1.52      6.37
   -6   18    6      5.32     -5.15
   -5   19    6     -1.31      1.33
   -4   20    6      3.58     11.06
   -3   21    6     -7.42     -6.46
   -2   22    6     -2.22     -0.57
   -1   23    6      0.99      1.74
    0   22    6      0.09     -2.98
    1   21    6     -2.95      8.96
    2   20    6      3.49     -0.92
    3   19    6    -11.14      7.68
    4   18    6     10.28     -7.65
    5   17    6      8.69     -9.71
    6   16    6    -10.49     13.78
    7   15    6      1.42     -1.25
    8   14    6     10.08    -12.34
    9   13    6     -9.21     -5.40
   10   12    6     -3.93     -4.45
   11   11    6      7.67      7.57
  -10   12    6     -4.84      6.53
   -9   13    6      5.37    -13.11
   -8   14    6      3.82     -8.11
   -7   15    6      4.99      7.36
   -6   16    6     12.90     -8.52
   -5   17    6     -6.40     -5.31
   -4   18    6      4.96     -1.48
   -3   19    6     -0.55      5.46
   -2   20    6      2.99      6.69
   -1   21    6      1.07    -11.70
   12   34    6      1.51     -1.52
    0   20    6      7.27      2.07
    1   19    6      0.92     -2.17
    2   18    6      2.89     -2.88
    3   17    6      6.17      9.46
    4   16    6      9.43    -17.15
    5   15    6      2.25      8.22
    6   14    6     -8.47      9.32
    7   13    6      0.02      4.27
    8   12    6      8.71    -15.11
    9   11    6     -6.65      5.98
   10   10    6     -4.17     15.98
   -9   11    6     21.56    -11.05
   -8   12    6      0.35     -5.59
   -7   13    6     -5.47     16.13
   -6   14    6      6.60     -9.27
   -5   15    6    -10.93    -15.02
   -4   16    6      5.22     -1.93
   -3   17    6     -5.26      3.25
   -2   18    6     -4.28      5.60
   -1   19    6      3.25     -2.49
    0   18    6     -1.13     -0.62
    1   17    6      7.07     -7.68
    2   16    6    -12.70     -0.74
    3   15    6    -11.26      2.94
    4   14    6      2.12     -5.44
    5   13    6    -13.12     -9.65
    6   12    6      1.32     12.84
    7   11    6      2.34      7.55
    8   10    6     -3.54      1.12
    9    9    6      0.53     -7.05
   -8   10    6      1.76      0.68
   -7   11    6     -6.26      8.64
   -6   12    6      4.06     -8.42
   -5   13    6     -9.92    -14.37
   -4   14    6    -16.83     13.82
   -3   15    6     16.37    -13.33
   -2   16    6     -2.79     11.11
   -1   17    6     -8.62     -8.36
    0   16    6    -17.22      6.57
    1   15    6     17.01      9.35
    2   14    6     18.19      1.24
    3   13    6    -18.00     -3.47
    4   12    6     22.33     10.73
    5   11    6     18.65      2.13
    6   10    6     -3.25      9.07
    7    9    6     -8.63     11.30
    8    8    6    -13.01    -16.08
   -7    9    6      4.70     14.53
   -6   10    6     14.41     31.83
   -5   11    6     -4.91    -30.00
   -4   12    6      1.33      4.36
   -3   13    6     14.77     12.65
   -2   14    6     -3.85     10.73
   -1   15    6     -0.96     -0.38
    0   14    6      5.43     -2.04
    1   13    6     -2.14     20.99
    2   12    6      0.39     15.13
    3   11    6     -2.25     -6.94
    4   10    6    -13.86      5.70
    5    9    6      2.87     -0.85
    6    8    6      2.06    -14.02
    7    7    6     -7.15     15.80
   -6    8    6      9.43     -8.75
   -5    9    6     11.47     -7.60
   -4   10    6     -7.33     -5.83
   -3   11    6     11.10     15.19
   -2   12    6      6.42    -36.42
   -1   13    6     -1.97      1.46
    0   12    6      7.54    -36.31
    1   11    6      2.84     13.50
    2   10    6    -14.83     17.23
    3    9    6     -4.66    -16.72
    4    8    6    -29.96    -38.97
    5    7    6     11.80    -10.85
    6    6    6      9.38     28.00
   -5    7    6    -47.05     18.74
   -4    8    6      6.07    -73.75
   -3    9    6     -4.27     28.67
   -2   10    6    -12.47      9.79
   -1   11    6     22.55     12.89
    0   10    6      8.52     16.12
    1    9    6    -17.19    -26.04
    2    8    6    -10.84     21.71
    3    7    6      1.46    -18.29
    4    6    6     -6.07    -22.54
    5    5    6     -7.68      2.85
   -4    6    6     11.24    -14.39
   -3    7    6     -9.64     38.78
   -2    8    6     30.66    -34.26
   -1    9    6    -10.17     -6.66
    0    8    6    -19.86      8.44
    1    7    6    -19.96     11.41
    2    6    6     16.27     21.37
    3    5    6      2.46      9.24
    4    4    6    -11.43     11.88
   -3    5    6     21.55     -0.09
   -2    6    6     23.27     41.69
   -1    7    6    -13.55    -11.41
    0    6    6     19.99     28.26
    1    5    6     23.14    -45.98
    2    4    6    -23.56    -11.03
    3    3    6     17.82     12.72
   -2    4    6    -31.77     12.38
   -1    5    6      2.38    -35.52
    0    4    6    -23.77     -9.94
    1    3    6      8.61      1.56
    2    2    6     -7.51    -31.03
   -1    3    6      3.87     13.20
    0    2    6     -6.22     26.01
    1    1    6    -26.60    -21.70
    0    0    6    -45.53      3.53
   25   26    7      1.66      1.10
  -25   26    7     -0.29     -1.73
   18   31    7      1.40     -2.00
   19   30    7      0.36      1.72
   20   29    7      0.44      1.85
   21   28    7      0.61     -0.63
   22   27    7      0.93     -1.31
   23   26    7     -0.09      0.31
   24   25    7      0.48      0.83
  -24   25    7      1.07      0.20
  -23   26    7     -1.87      0.45
  -22   27    7      1.33      1.24
  -21   28    7      0.81      1.08
  -20   29    7     -0.37     -1.76
  -19   30    7     -0.90      1.59
  -18   31    7     -0.23     -1.94
   14   33    7      0.42     -0.54
   15   32    7      0.05      0.47
   16   31    7     -1.78     -2.17
   17   30    7     -0.35     -1.34
   18   29    7      0.03      2.67
   19   28    7      0.42     -1.06
   20   27    7      0.42      0.44
   21   26    7     -0.25      2.29
   22   25    7      1.06     -0.92
   23   24    7     -1.08      1.79
  -23   24    7     -2.10      0.49
  -22   25    7     -0.94      0.90
  -21   26    7     -0.80     -0.23
  -20   27    7      0.10      1.39
  -19   28    7     -0.53      1.03
  -18   29    7      0.23     -1.64
  -17   30    7      1.86      0.44
  -16   31    7      0.07      0.93
  -15   32    7     -0.26     -1.01
  -14   33    7     -0.26      1.61
   11   34    7      1.38     -1.08
   12   33    7     -2.12      0.04
   13   32    7      1.65     -0.31
   14   31    7      3.09      0.72
   15   30    7      0.02      0.56
   16   29    7     -0.61      1.21
   17   28    7     -0.33     -0.96
   18   27    7     -1.60      2.90
   19   26    7     -0.36      0.42
   20   25    7      0.88     -4.30
   21   24    7     -1.85      3.91
   22   23    7      0.76      0.15
  -22   23    7     -1.92      2.38
  -21   24    7      0.08     -2.53
  -20   25    7     -0.04      1.74
  -19   26    7     -0.90      0.99
  -18   27    7      1.43     -1.29
  -17   28    7     -0.16     -2.85
  -16   29    7      1.32     -2.31
  -15   30    7     -0.39     -0.50
  -14   31    7     -0.47      1.28
  -13   32    7      0.03      1.53
  -12   33    7      2.31      0.37
  -11   34    7      0.45      0.32
    9   34    7     -0.64      0.23
   10   33    7     -0.05     -0.42
   11   32    7      0.09     -0.30
   12   31    7      0.21      1.04
   13   30    7      0.64     -1.05
   14   29    7      0.87      1.86
   15   28    7      1.21     -2.06
   16   27    7      2.09      3.30
   17   26    7      1.09      3.03
   18   25    7     -1.14     -4.64
   19   24    7      0.16      3.19
   20   23    7      2.80      0.80
   21   22    7      1.05     -4.14
  -21   22    7     -2.61     -1.82
  -20   23    7     -0.94      1.82
  -19   24    7     -0.58     -3.27
  -18   25    7      0.32      1.06
  -17   26    7     -1.10     -0.85
  -16   27    7     -1.28     -1.94
  -15   28    7     -2.12     -0.55
  -14   29    7     -1.84     -0.93
  -13   30    7      1.07     -2.24
  -12   31    7      2.39     -1.30
  -11   32    7     -2.33      1.68
  -10   33    7     -0.30     -1.31
   -9   34    7      1.66      0.07
   -8   35    7     -1.15     -1.25
    6   35    7     -0.70     -1.28
    7   34    7      0.24      0.14
    8   33    7      0.03     -1.30
    9   32    7      1.54      1.56
   10   31    7      1.98      0.98
   11   30    7     -2.89     -1.48
   12   29    7      0.64      0.19
   13   28    7      1.09     -0.27
   14   27    7      1.87      2.55
   15   26    7      1.50      0.80
   16   25    7      1.91     -2.73
   17   24    7      2.97      0.80
   18   23    7      1.80      0.12
   19   22    7     -0.34     -4.12
   20   21    7      1.65     -2.56
  -20   21    7      0.49     -4.39
  -19   22    7      0.86      3.84
  -18   23    7     -2.05     -0.22
  -17   24    7     -0.48     -4.56
  -16   25    7      2.91      3.03
  -15   26    7     -1.71     -1.97
  -14   27    7     -0.70      1.96
  -13   28    7      0.49      6.12
  -12   29    7      0.01     -0.10
  -11   30    7     -0.27      0.38
  -10   31    7      0.62     -1.62
   -9   32    7      1.92     -0.27
   -8   33    7     -0.57     -1.24
   -7   34    7      0.11      0.53
   -6   35    7      0.44     -1.49
    4   35    7     -0.82      0.24
    5   34    7     -0.27      1.11
    6   33    7      2.90      0.74
    7   32    7      4.30      0.06
    8   31    7     -2.20     -0.67
    9   30    7      1.89      3.34
   10   29    7      1.35     -0.67
   11   28    7     -1.38     -1.65
   12   27    7      0.72      0.05
   13   26    7     -2.53      1.83
   14   25    7      2.16      2.68
   15   24    7      1.06      1.26
   16   23    7     -3.49     -0.01
   17   22    7      0.21     -0.55
   18   21    7      2.67     -1.82
   19   20    7     -1.00     -3.14
  -19   20    7      0.31      2.10
  -18   21    7      6.42     -3.49
  -17   22    7      1.23     -2.92
  -16   23    7      3.61      3.73
  -15   24    7      5.75     -1.73
  -14   25    7      3.97     -0.78
  -13   26    7     -5.60      0.50
  -12   27    7     -4.76      5.29
  -11   28    7      4.56      3.49
  -10   29    7      2.53      3.39
   -9   30    7     -0.43      0.06
   -8   31    7     -0.60     -1.09
   -7   32    7     -2.14      5.76
   -6   33    7     -0.66     -0.73
   -5   34    7      1.30     -1.06
   -4   35    7     -1.36      1.33
    1   36    7      0.24     -1.09
    2   35    7     -1.71      1.89
    3   34    7      2.07      1.43
    4   33    7     -2.35      0.14
    5   32    7      0.48     -0.96
    6   31    7      0.29      1.55
    7   30    7     -1.73      2.34
    8   29    7      0.28      0.44
    9   28    7      4.65     -0.74
   10   27    7     -2.68      6.26
   11   26    7     -0.46      3.42
   12   25    7     -0.93      0.04
   13   24    7      1.19      1.50
   14   23    7     -5.18      0.55
   15   22    7     -2.22      4.37
   16   21    7     -1.72      0.95
   17   20    7      0.74     -3.72
   18   19    7      2.17      1.71
  -18   19    7     -1.50     -3.77
  -17   20    7     -3.93     -4.97
  -16   21    7     -0.11      1.15
  -15   22    7      2.49      1.72
  -14   23    7     -1.68     -0.44
  -13   24    7     -0.66      1.05
  -12   25    7      4.31     -1.19
  -11   26    7     -2.63      0.81
  -10   27    7      1.66     -0.03
   -9   28    7      0.88     -1.38
   -8   29    7     -3.36     -0.13
   -7   30    7     -1.77     -1.28
   -6   31    7     -1.67      0.35
   -5   32    7     -0.32      0.03
   -4   33    7      0.62      1.02
   -3   34    7     -0.36      0.49
   -2   35    7      1.57     -0.78
   -1   36    7      0.88      0.12
    0   35    7      1.80      1.39
    1   34    7      1.05     -0.83
    2   33    7     -1.19     -1.44
    3   32    7     -0.65     -0.45
    4   31    7     -0.08     -0.30
    5   30    7      1.91     -2.23
    6   29    7     -0.26      0.70
    7   28    7     -0.56     -2.10
    8   27    7     -3.13      0.09
    9   26    7      2.52      1.88
   10   25    7      1.13      4.29
   11   24    7      4.16     -4.23
   12   23    7     -5.22     -2.91
   13   22    7      0.56      3.45
   14   21    7      6.83     -0.57
   15   20    7     -2.61      1.13
   16   19    7     -4.30      8.02
   17   18    7      3.54     -5.10
  -17   18    7     -7.07     -4.35
  -16   19    7     -0.99      6.71
  -15   20    7     -1.27     -3.56
  -14   21    7     -1.03     -6.73
  -13   22    7     -4.86      3.37
  -12   23    7      0.02     -2.36
  -11   24    7      1.62     -0.86
  -10   25    7     -2.75     -2.90
   -9   26    7      0.82      4.51
   -8   27    7     -4.20      1.69
   -7   28    7     -2.02    -10.30
   -6   29    7      5.78     -0.91
   -5   30    7     -0.25      0.79
   -4   31    7     -3.29     -0.81
   -3   32    7      0.06      2.42
   -2   33    7     -0.16     -0.73
   -1   34    7      1.19     -2.81
    0   33    7     -1.69      2.11
    1   32    7     -2.60      1.70
    2   31    7      2.30     -1.83
    3   30    7      2.17     -2.48
    4   29    7     -1.46     -1.60
    5   28    7     -1.01      0.77
    6   27    7      1.64      1.24
    7   26    7     -3.87     -1.78
    8   25    7     -2.08     -2.81
    9   24    7     -0.17      2.16
   10   23    7     -1.82      4.82
   11   22    7     -0.02     -0.85
   12   21    7     -4.90     -9.18
   13   20    7     -3.64      6.45
   14   19    7     -1.54      2.06
   15   18    7     -1.71     -7.15
   16   17    7     -1.14      2.74
  -16   17    7     -3.56      3.75
  -15   18    7      5.38     -0.73
  -14   19    7      4.32     -3.29
  -13   20    7      3.25      2.11
  -12   21    7     -5.05      4.95
  -11   22    7      7.38      5.13
  -10   23    7     -5.52     -2.84
   -9   24    7     -6.90      3.78
   -8   25    7      2.52      2.00
   -7   26    7      6.26     -0.29
   -6   27    7     -0.23     -3.98
   -5   28    7      3.09     -2.49
   -4   29    7     -2.36     -0.56
   -3   30    7     -2.27     -0.01
   -2   31    7      0.08     -0.43
   -1   32    7     -0.56      2.94
    0   31    7     -0.49      2.44
    1   30    7     -0.82      0.85
    2   29    7      0.55     -0.69
    3   28    7      2.09      1.75
    4   27    7      0.47      0.79
    5   26    7     -3.34     -0.41
    6   25    7      3.83     -6.05
    7   24    7      1.64      8.99
    8   23    7     -4.24      0.08
    9   22    7    -12.77      0.49
   10   21    7      4.53     -2.30
   11   20    7      2.45     -1.06
   12   19    7     -5.33      1.25
   13   18    7    -14.70      1.85
   14   17    7     -3.54     -4.45
   15   16    7     -2.18      5.46
  -15   16    7      1.07      5.56
  -14   17    7     -3.29     -4.95
  -13   18    7     -7.03     -5.71
  -12   19    7     -3.57     11.15
  -11   20    7      5.43      0.14
  -10   21    7     -7.62     -7.64
   -9   22    7      2.95      0.44
   -8   23    7      4.57      4.24
   -7   24    7     -0.94     -3.46
   -6   25    7     -1.21     -1.19
   -5   26    7      3.97     -0.32
   -4   27    7     -0.17     -2.24
   -3   28    7      0.72     -1.21
   -2   29    7      0.35     -0.77
   -1   30    7      0.48      0.35
    0   29    7     -1.60     -0.69
    1   28    7      2.78      1.43
    2   27    7      0.56     -5.93
    3   26    7     -2.98      1.31
    4   25    7      8.00      1.31
    5   24    7     -3.32     -4.16
    6   23    7     -2.07      3.86
    7   22    7      2.16      1.23
    8   21    7      4.18     -6.69
    9   20    7     -0.27      3.28
   10   19    7     -1.16     -0.94
   11   18    7      6.04     -2.01
   12   17    7      0.01      2.43
   13   16    7     -6.58      1.66
   14   15    7     -4.43      0.98
  -14   15    7     -0.96      6.81
  -13   16    7     -2.66     -5.97
  -12   17    7      1.80      8.57
  -11   18    7     -6.69      5.86
  -10   19    7     -5.56     -2.74
   -9   20    7      5.64      1.08
   -8   21    7     10.19     -9.55
   -7   22    7    -11.75     -7.37
   -6   23    7      0.01      4.41
   -5   24    7      0.24     -5.36
   -4   25    7     -4.29     -6.56
   -3   26    7      2.00      1.86
   -2   27    7      3.51      0.27
   -1   28    7      0.53     -0.19
    0   27    7     -0.98     -1.91
    1   26    7     -4.24     -0.66
    2   25    7     -0.18      0.34
    3   24    7     -0.62     -4.05
    4   23    7      1.74      6.76
    5   22    7     -6.50     -0.68
    6   21    7      4.07      3.32
    7   20    7     10.90      1.01
    8   19    7     -7.68     -2.42
    9   18    7    -10.06      2.32
   10   17    7      3.27      6.92
   11   16    7     -4.39     -6.86
   12   15    7      6.66      4.82
   13   14    7     -2.11      2.30
  -13   14    7    -10.03     -1.84
  -12   15    7     10.97      0.32
  -11   16    7      1.35      3.96
  -10   17    7      0.27      4.56
   -9   18    7     -7.26      1.89
   -8   19    7      8.58     -0.73
   -7   20    7      3.32     12.23
   -6   21    7     -0.53     -0.67
   -5   22    7     -1.64     -0.86
   -4   23    7      3.81      1.35
   -3   24    7      1.54      1.06
   -2   25    7     -2.43     -3.09
   -1   26    7     -0.82      2.18
    8   35    7     -0.75      0.51
    0   25    7     -0.13      1.82
    1   24    7     -2.40     -3.80
    2   23    7      4.84      3.68
    3   22    7      0.89     -2.91
    4   21    7     -1.43     -0.74
    5   20    7     -0.20      4.48
    6   19    7     -6.15      8.48
    7   18    7     -4.05     -5.15
    8   17    7      5.06     -6.87
    9   16    7    -10.48      1.62
   10   15    7     -0.21      3.59
   11   14    7     -4.14    -10.46
   12   13    7     -7.21     -6.27
  -12   13    7      2.96      3.72
  -11   14    7     -6.08      9.08
  -10   15    7     -4.53     -7.65
   -9   16    7      2.85     -5.09
   -8   17    7      1.00     -1.78
   -7   18    7      1.75      9.83
   -6   19    7     -3.53      2.04
   -5   20    7      2.03      5.75
   -4   21    7      9.94     -0.72
   -3   22    7     -9.37     -0.11
   -2   23    7     -5.86      1.13
   -1   24    7      9.36     -0.96
    0   23    7      2.97      8.65
    1   22    7     -0.53     -3.65
    2   21    7      7.86     -8.82
    3   20    7      6.13      8.60
    4   19    7     -2.10     -9.00
    5   18    7      5.49     -2.90
    6   17    7     -1.35      0.18
    7   16    7     -5.53     -1.11
    8   15    7     10.95     -4.98
    9   14    7     -6.66     -9.51
   10   13    7      2.65      4.90
   11   12    7      2.26      0.38
  -11   12    7     -0.63     -1.06
  -10   13    7      8.64      5.65
   -9   14    7      5.05     -1.66
   -8   15    7     -9.16     -1.78
   -7   16    7      7.66     12.64
   -6   17    7     -2.43     -3.48
   -5   18    7      5.36     -4.27
   -4   19    7      6.73     13.94
   -3   20    7     -4.72     -1.92
   -2   21    7      1.96     -5.68
   -1   22    7      8.43     -2.70
    0   21    7      8.75     -7.24
    1   20    7      5.88      7.86
    2   19    7      5.58      1.07
    3   18    7     -0.44     -1.87
    4   17    7     14.05     -3.28
    5   16    7      3.95     10.04
    6   15    7    -13.88     -1.07
    7   14    7      3.97      4.82
    8   13    7      1.00     -1.20
    9   12    7      9.07     -9.05
   10   11    7     -6.61      2.39
  -10   11    7     -4.48      9.23
   -9   12    7      3.53    -14.50
   -8   13    7     -6.81      5.55
   -7   14    7    -10.13     12.91
   -6   15    7     -3.17     -1.84
   -5   16    7     -5.41     -7.34
   -4   17    7      2.16      4.51
   -3   18    7      6.39     -6.86
   -2   19    7     -6.50     13.22
   -1   20    7      7.08    -10.30
    0   19    7     -5.96      3.76
    1   18    7     -0.19      7.46
    2   17    7      4.00    -11.38
    3   16    7     -4.90     -0.26
    4   15    7      2.38     -5.92
    5   14    7     16.74     -8.82
    6   13    7    -10.60      4.01
    7   12    7      0.90      0.34
    8   11    7     15.11    -16.42
    9   10    7     -1.62      3.24
   -9   10    7     -1.32      9.04
   -8   11    7      6.25     -4.90
   -7   12    7     -2.60     -0.69
   -6   13    7     -3.39      3.78
   -5   14    7      6.23    -10.01
   -4   15    7     -5.59     -1.20
   -3   16    7     -0.85      9.00
   -2   17    7     -5.93      2.28
   -1   18    7     -4.39     -9.08
    0   17    7      2.36     -6.25
    1   16    7     -5.05      7.19
    2   15    7      9.82      4.84
    3   14    7     -6.99     -9.20
    4   13    7    -11.72     -8.27
    5   12    7      3.98     -2.19
    6   11    7     -0.28     -7.57
    7   10    7     -8.56     -0.59
    8    9    7     11.32    -17.81
   -8    9    7     -2.78     -4.42
   -7   10    7     -9.29     11.63
   -6   11    7      7.03    -18.86
   -5   12    7     11.40     -6.78
   -4   13    7    -22.29      2.05
   -3   14    7     10.00      6.32
   -2   15    7     -1.90    -12.81
   -1   16    7     -1.36     10.20
    0   15    7     14.22     -6.87
    1   14    7    -11.36      3.55
    2   13    7      6.67      7.46
    3   12    7     13.06      3.48
    4   11    7    -20.94      3.94
    5   10    7     15.29     10.05
    6    9    7     10.40      2.67
    7    8    7    -17.70      1.71
   -7    8    7     13.06     -9.75
   -6    9    7      0.26     15.96
   -5   10    7    -13.63      6.83
   -4   11    7     -2.99     -7.96
   -3   12    7      1.74      8.24
   -2   13    7      1.41      3.17
   -1   14    7    -16.25      7.18
    0   13    7     13.79      8.10
    1   12    7      8.47    -28.05
    2   11    7     -7.00     -0.25
    3   10    7     14.20     18.21
    4    9    7      8.61    -12.44
    5    8    7     15.27     -9.22
    6    7    7    -28.24     -2.92
   -6    7    7      8.00      6.36
   -5    8    7     22.57    -28.50
   -4    9    7      9.58      2.86
   -3   10    7    -28.22     19.46
   -2   11    7     22.15      8.31
   -1   12    7     -6.89      0.36
    0   11    7    -13.07     17.62
    1   10    7     -6.80      0.73
    2    9    7     -4.60    -11.60
    3    8    7      6.11     -7.20
    4    7    7      4.79    -10.54
    5    6    7      5.98      4.30
   -5    6    7    -21.85    -16.54
   -4    7    7     -3.46     -3.57
   -3    8    7     -9.56    -15.65
   -2    9    7     22.29      5.21
   -1   10    7    -39.19     -7.90
    0    9    7     20.34      5.83
    1    8    7     15.23    -14.81
    2    7    7    -23.09      4.97
    3    6    7     20.79     17.35
    4    5    7    -17.74    -27.97
   -4    5    7      5.72     -5.39
   -3    6    7      5.66     44.20
   -2    7    7    -49.95      7.05
   -1    8    7     16.65    -37.68
    0    7    7    -36.34      3.21
    1    6    7     20.68     27.26
    2    5    7     19.91    -10.53
    3    4    7    -36.70      1.45
   -3    4    7      3.91      3.61
   -2    5    7      6.94    -16.85
   -1    6    7     15.98     25.94
    0    5    7     17.93    -28.11
    1    4    7     -6.15     -8.27
    2    3    7     33.77     31.00
   -2    3    7      2.54     11.64
   -1    4    7    -17.37    -18.90
    0    3    7    -29.17     10.54
    1    2    7      0.38    -15.26
   -1    2    7     -2.58     -8.85
    0    1    7     -3.98     -6.55
   23   27    8     -0.26      0.69
   24   26    8     -0.65     -0.85
   25   25    8     -1.33      0.31
  -24   26    8      1.52     -1.18
  -23   27    8      1.27     -1.60
   17   31    8     -0.94      0.55
   18   30    8     -0.26      1.61
   19   29    8      0.06      0.33
   20   28    8      0.92     -1.68
   21   27    8      0.05      0.55
   22   26    8      1.49      1.55
   23   25    8     -1.64      0.36
   24   24    8     -0.39     -0.66
  -23   25    8      1.09     -0.47
  -22   26    8     -0.89      1.04
  -21   27    8      0.91     -0.79
  -20   28    8      1.50     -0.36
  -19   29    8      0.41     -1.15
  -18   30    8      0.35     -0.12
  -17   31    8      3.31     -0.05
   13   33    8      0.33     -0.14
   14   32    8     -1.94      0.38
   15   31    8     -2.06     -2.33
   16   30    8     -0.16     -0.97
   17   29    8      0.56      0.94
   18   28    8      1.32     -3.84
   19   27    8     -1.11     -2.22
   20   26    8      0.63      1.80
   21   25    8      0.01      0.64
   22   24    8      1.32      0.19
   23   23    8     -2.70      0.25
  -22   24    8     -2.11     -0.62
  -21   25    8      1.70      1.19
  -20   26    8     -0.27     -1.42
  -19   27    8      0.48      0.57
  -18   28    8     -0.37     -1.98
  -17   29    8      0.86      0.45
  -16   30    8     -0.87      1.38
  -15   31    8      1.36     -0.79
  -14   32    8      1.64     -0.58
  -13   33    8      0.47      1.72
   10   34    8      1.00     -1.70
   11   33    8     -0.26      0.70
   12   32    8      1.05      0.57
   13   31    8     -2.32     -1.97
   14   30    8     -0.23      0.52
   15   29    8      0.80     -0.04
   16   28    8     -0.67     -0.34
   17   27    8      1.08      1.83
   18   26    8      0.67     -0.81
   19   25    8     -0.60     -0.29
   20   24    8      0.02     -0.56
   21   23    8      1.61     -0.76
   22   22    8      1.05     -1.19
  -21   23    8     -0.39     -0.86
  -20   24    8      0.74      0.32
  -19   25    8      3.40      2.95
  -18   26    8     -0.94     -0.68
  -17   27    8      0.35     -1.28
  -16   28    8     -0.81      0.58
  -15   29    8     -2.10     -0.40
  -14   30    8     -1.67     -0.51
  -13   31    8     -0.91     -0.53
  -12   32    8     -0.60      0.14
  -11   33    8     -1.33      1.27
  -10   34    8     -1.05      1.11
    9   33    8     -1.70     -0.19
   10   32    8     -1.52      0.81
   11   31    8     -1.05     -0.05
   12   30    8      0.77     -0.06
   13   29    8     -0.46      1.96
   14   28    8      0.66      0.46
   15   27    8      1.27      2.59
   16   26    8      1.39     -1.38
   17   25    8      0.62     -1.20
   18   24    8      0.76      7.61
   19   23    8      0.75      2.26
   20   22    8      3.25     -0.21
   21   21    8      4.70     -1.29
  -20   22    8      1.08     -2.04
  -19   23    8      0.45      2.51
  -18   24    8      6.32     -1.00
  -17   25    8      2.12     -1.42
  -16   26    8     -2.49     -0.67
  -15   27    8      1.22      0.46
  -14   28    8     -0.39      0.91
  -13   29    8     -2.01     -2.13
  -12   30    8      2.66      1.75
  -11   31    8     -2.00     -0.64
  -10   32    8      1.84     -1.39
   -9   33    8      2.43     -0.50
   -8   34    8      0.34      2.19
    5   35    8      1.21     -0.46
    6   34    8      0.14      1.20
    7   33    8     -1.22      2.60
    8   32    8      0.21      0.16
    9   31    8      0.24      2.04
   10   30    8     -0.77     -0.72
   11   29    8      2.61      2.08
   12   28    8      0.76      2.68
   13   27    8     -1.18      0.69
   14   26    8      1.02     -3.25
   15   25    8     -0.44      0.01
   16   24    8      3.80      0.70
   17   23    8     -1.32      3.68
   18   22    8      3.59      3.49
   19   21    8      3.26     -2.33
   20   20    8      2.59     -0.80
  -19   21    8      0.70     -2.33
  -18   22    8      4.15      0.18
  -17   23    8      2.04     -0.67
  -16   24    8      0.83     -0.81
  -15   25    8     -0.78     -1.90
  -14   26    8     -0.38     -2.90
  -13   27    8      3.63      0.88
  -12   28    8     -0.37      0.37
  -11   29    8     -0.06     -0.36
  -10   30    8      2.20     -0.82
   -9   31    8     -0.26      0.77
   -8   32    8      1.69      1.39
   -7   33    8     -0.66     -1.29
   -6   34    8      0.57      0.47
   -5   35    8      1.98      0.87
    3   35    8     -0.59      1.88
    4   34    8     -1.10      1.72
    5   33    8      0.90      0.97
    6   32    8     -0.74      4.02
    7   31    8      1.00      0.10
    8   30    8      1.84     -1.23
    9   29    8      1.14     -0.36
   10   28    8     -2.70      0.03
   11   27    8     -1.84      0.15
   12   26    8     -0.84     -1.87
   13   25    8      0.86      0.44
   14   24    8      5.24      0.38
   15   23    8     -2.56     -2.59
   16   22    8      5.47      5.19
   17   21    8      4.35     -1.59
   18   20    8     -2.82      0.80
   19   19    8     -1.73      1.05
  -18   20    8     -0.78      0.72
  -17   21    8      0.20     -0.95
  -16   22    8     -0.02      4.94
  -15   23    8     -1.95      1.07
  -14   24    8     -1.07     -9.34
  -13   25    8      4.09      2.04
  -12   26    8     -1.70      1.01
  -11   27    8     -1.52      0.49
  -10   28    8      1.09      0.20
   -9   29    8     -2.47     -0.54
   -8   30    8     -1.44     -0.02
   -7   31    8      2.66      0.26
   -6   32    8      0.08      1.61
   -5   33    8     -1.30      0.24
   -4   34    8      0.89      0.07
   -3   35    8     -1.01     -0.99
    1   35    8     -0.19     -0.64
    2   34    8      0.30      1.31
    3   33    8      0.12      0.59
    4   32    8      2.42     -0.23
    5   31    8      2.04     -2.07
    6   30    8      2.44      1.36
    7   29    8      0.31     -1.42
    8   28    8     -0.67     -0.18
    9   27    8     -0.03     -3.92
   10   26    8     -1.44      2.99
   11   25    8      0.63     -3.29
   12   24    8     -1.72      3.86
   13   23    8     -2.04      1.82
   14   22    8      5.63      3.36
   15   21    8      0.66     -3.76
   16   20    8     -6.88      0.16
   17   19    8     -0.94      1.93
   18   18    8      4.55     -2.38
  -17   19    8      0.19      0.60
  -16   20    8      0.01      2.36
  -15   21    8      1.81     -1.12
  -14   22    8      0.23     -1.10
  -13   23    8      3.28     -5.01
  -12   24    8     -0.27     -0.37
  -11   25    8     -1.80      4.14
  -10   26    8     -1.97     -1.12
   -9   27    8      0.72      2.89
   -8   28    8      2.95     -0.91
   -7   29    8      0.99      1.07
   -6   30    8     -3.43      1.32
   -5   31    8      2.10     -0.57
   -4   32    8     -2.71      1.90
   -3   33    8     -2.13      0.36
   -2   34    8      1.50     -1.86
   -1   35    8     -0.07      0.03
    0   34    8     -2.06     -1.06
    1   33    8     -0.24     -0.06
    2   32    8      1.64      2.47
    3   31    8      0.75      0.03
    4   30    8      1.80     -1.53
    5   29    8      0.01     -0.25
    6   28    8      1.49      2.51
    7   27    8      3.76     -2.77
    8   26    8      1.58      0.16
    9   25    8      2.90     -1.56
   10   24    8      0.46      5.15
   11   23    8     -2.95      0.44
   12   22    8      6.04      0.20
   13   21    8      6.68      2.35
   14   20    8     -2.41      5.31
   15   19    8      0.12     -4.80
   16   18    8     -0.21     -2.98
   17   17    8     10.74     -7.07
  -16   18    8     -2.75     -0.34
  -15   19    8     -4.47      7.48
  -14   20    8      9.76      2.55
  -13   21    8     -4.03     -2.10
  -12   22    8      0.40      0.31
  -11   23    8      2.42      2.61
  -10   24    8      0.02     -6.61
   -9   25    8      5.59      2.90
   -8   26    8      3.20      4.61
   -7   27    8     -3.66     -3.61
   -6   28    8      0.26      1.30
   -5   29    8      0.37      2.12
   -4   30    8      0.27     -1.60
   -3   31    8      1.93     -1.71
   -2   32    8      0.75      0.52
   -1   33    8     -0.77      1.60
    0   32    8      0.02     -0.46
    1   31    8      0.86      0.71
    2   30    8     -4.78      3.46
    3   29    8     -2.72      2.65
    4   28    8      1.87      0.23
    5   27    8      1.80     -3.99
    6   26    8     -2.16      0.59
    7   25    8      0.35      5.11
    8   24    8     -1.67     -2.63
    9   23    8      1.69     -2.04
   10   22    8     -2.07     -1.92
   11   21    8      1.49      1.02
   12   20    8      4.99     -3.20
   13   19    8     -5.78     -0.07
   14   18    8      1.74      0.67
   15   17    8      3.73     -0.15
   16   16    8     -3.88     -5.48
  -15   17    8      3.65      2.54
  -14   18    8      5.95     -1.98
  -13   19    8     -7.96      5.62
  -12   20    8      0.33     -1.52
  -11   21    8      1.16     -5.76
  -10   22    8     -4.91     -2.50
   -9   23    8     -4.64      9.33
   -8   24    8      4.27     -0.46
   -7   25    8     -3.72     -1.92
   -6   26    8     -4.35     -1.08
   -5   27    8     -1.33      1.25
   -4   28    8      5.88     -2.24
   -3   29    8      1.78      4.20
   -2   30    8     -0.13      0.21
   -1   31    8      2.21      0.76
    0   30    8     -0.46     -1.15
    1   29    8      2.01      0.10
    2   28    8      1.07     -1.26
    3   27    8      2.66      0.22
    4   26    8     -6.52      1.75
    5   25    8      3.76     -0.58
    6   24    8      2.24     -5.61
    7   23    8      2.02      5.81
    8   22    8      5.07     -7.54
    9   21    8     -4.18      2.30
   10   20    8     -1.33      3.53
   11   19    8     -0.57     -3.17
   12   18    8     -0.50      1.35
   13   17    8      5.27      1.73
   14   16    8    -11.87      0.60
   15   15    8     -2.05      2.39
  -14   16    8     -0.48     -0.08
  -13   17    8      4.30     -0.04
  -12   18    8     -3.70     -5.99
  -11   19    8      1.44      2.44
  -10   20    8     -5.70     -3.73
   -9   21    8     -0.12     -1.34
   -8   22    8      4.42      0.90
   -7   23    8     -1.07      4.30
   -6   24    8      3.26      1.29
   -5   25    8      2.43     -6.32
   -4   26    8      2.02     -1.78
   -3   27    8      3.66      6.74
   -2   28    8     -0.21     -0.36
   -1   29    8     -0.12      0.41
    0   28    8     -0.18     -4.81
    1   27    8      1.74      2.93
    2   26    8      3.41     -0.83
    3   25    8      6.68     -0.95
    4   24    8     -2.26     -1.73
    5   23    8     -0.27     -0.52
    6   22    8      6.70      4.01
    7   21    8      4.57      3.33
    8   20    8      2.88     -4.59
    9   19    8     -9.17     -4.27
   10   18    8      3.51     11.58
   11   17    8     12.18     -1.30
   12   16    8    -11.41      1.41
   13   15    8      0.24     10.26
   14   14    8      0.46      0.75
  -13   15    8     -4.61      8.53
  -12   16    8      0.44      2.01
  -11   17    8     -4.12     -4.61
  -10   18    8     -6.81      5.75
   -9   19    8      8.69     -0.94
   -8   20    8     -8.84      6.24
   -7   21    8     -2.83     -2.64
   -6   22    8      5.32     -0.45
   -5   23    8     -1.86      4.41
   -4   24    8     -0.54      0.05
   -3   25    8     -4.93     -3.30
   -2   26    8      0.70      1.43
   -1   27    8      1.26      3.01
    0   26    8     -2.27      3.16
    1   25    8      1.30      4.32
    2   24    8      3.91     -1.42
    3   23    8     -1.71      1.55
    4   22    8      0.40      7.80
    5   21    8     -2.82     -4.43
    6   20    8     -8.53      4.26
    7   19    8     -3.11      2.21
    8   18    8     19.48    -10.47
    9   17    8     -4.47     -1.50
   10   16    8     -5.99      1.61
   11   15    8      1.69     -6.18
   12   14    8      3.50     -1.78
   13   13    8      7.90     -4.43
  -12   14    8      5.41     -6.37
  -11   15    8     -8.98     -0.45
  -10   16    8      6.01      2.72
   -9   17    8      7.31    -10.17
   -8   18    8      0.98      5.81
   -7   19    8      1.57      4.72
   -6   20    8     -1.65      2.03
   -5   21    8     -0.75     -3.95
   -4   22    8     -1.52     -0.56
   -3   23    8     -8.76      1.43
   -2   24    8      1.74      2.42
   -1   25    8      3.61     -1.99
    8   34    8      0.77     -1.45
    0   24    8      1.94      4.84
    1   23    8     -2.42      0.34
    2   22    8     -0.42      1.94
    3   21    8      8.75     -5.14
    4   20    8      7.99     -3.20
    5   19    8     -8.73      3.31
    6   18    8     -2.11      6.12
    7   17    8      2.98      0.66
    8   16    8     -1.79     -8.47
    9   15    8     -6.58      5.58
   10   14    8      1.07      6.97
   11   13    8     -4.43     -6.69
   12   12    8      9.33    -10.02
  -11   13    8    -21.86      2.48
  -10   14    8     -2.41     -4.40
   -9   15    8      3.96     -8.29
   -8   16    8     -5.17      1.18
   -7   17    8     -5.95     -1.63
   -6   18    8     -0.39     -6.84
   -5   19    8      4.10     -3.50
   -4   20    8     11.22      2.80
   -3   21    8     -1.89      3.94
   -2   22    8     -4.87     -3.19
   -1   23    8     12.60     -5.36
    0   22    8     -9.29     -5.48
    1   21    8      3.97     -8.50
    2   20    8      4.41     -0.22
    3   19    8     -1.89      4.83
    4   18    8     11.72     -5.07
    5   17    8     11.79      0.35
    6   16    8    -11.75      1.50
    7   15    8     -2.31      5.28
    8   14    8      7.64      0.47
    9   13    8      7.97      3.68
   10   12    8     -4.88     -0.79
   11   11    8    -15.34      5.67
  -10   12    8      2.96      5.04
   -9   13    8     -5.20     -2.75
   -8   14    8    -13.17     -5.28
   -7   15    8     -3.00      6.52
   -6   16    8     -2.78      2.00
   -5   17    8      6.14      0.90
   -4   18    8     -3.89     -1.11
   -3   19    8     -8.91      5.48
   -2   20    8     -9.91     -1.88
   -1   21    8      9.88      1.83
    0   20    8     -2.38     -0.34
    1   19    8    -18.67      4.39
    2   18    8      0.42      4.20
    3   17    8     12.04     -2.08
    4   16    8    -11.72      1.74
    5   15    8     13.40      3.52
    6   14    8    -10.15      4.56
    7   13    8     -8.20     -5.81
    8   12    8      7.40     -3.75
    9   11    8      0.93     -1.27
   10   10    8     -8.02      1.51
   -9   11    8     17.13     -3.28
   -8   12    8      4.46     -7.41
   -7   13    8     -2.25     -0.29
   -6   14    8      0.70      0.99
   -5   15    8      6.44     -1.42
   -4   16    8     -7.52      7.40
   -3   17    8      5.80     10.07
   -2   18    8     -5.24    -11.80
   -1   19    8     -1.07      9.36
    0   18    8     10.05     -0.67
    1   17    8     -7.29    -10.35
    2   16    8    -10.93     13.14
    3   15    8      3.93      4.28
    4   14    8      4.11     -7.43
    5   13    8     -0.98      9.41
    6   12    8     -5.67      1.36
    7   11    8      0.87      3.16
    8   10    8      5.72     10.20
    9    9    8     -8.40    -13.44
   -8   10    8     -4.84     -3.36
   -7   11    8      0.66     11.74
   -6   12    8      1.31     -2.36
   -5   13    8     -5.62     -3.38
   -4   14    8    -11.32      5.35
   -3   15    8    -12.18      1.65
   -2   16    8      9.62     -1.31
   -1   17    8      4.67      4.24
    0   16    8     12.02      4.85
    1   15    8      1.31    -15.69
    2   14    8     -5.47      0.36
    3   13    8     -4.13      5.16
    4   12    8      4.34    -16.45
    5   11    8      6.01      6.96
    6   10    8    -13.93     16.02
    7    9    8      1.21     -8.71
    8    8    8     15.49    -11.16
   -7    9    8    -10.44     -0.39
   -6   10    8     -2.52     12.19
   -5   11    8      8.79     -3.29
   -4   12    8     14.51     -8.34
   -3   13    8    -13.95      6.02
   -2   14    8      3.79     -0.35
   -1   15    8     -5.28    -11.48
    0   14    8      9.04      7.42
    1   13    8     11.37      7.61
    2   12    8     -7.92      9.29
    3   11    8    -10.36      5.41
    4   10    8    -10.74     -8.90
    5    9    8      9.30      7.21
    6    8    8     -1.67     -6.23
    7    7    8     -4.34    -10.01
   -6    8    8     13.00     18.34
   -5    9    8     17.93    -12.76
   -4   10    8    -17.14     -1.94
   -3   11    8      3.37      0.65
   -2   12    8     12.17     11.54
   -1   13    8    -16.79     -6.48
    0   12    8     -6.89     13.43
    1   11    8      1.36      3.79
    2   10    8    -19.03     -5.51
    3    9    8      6.09     -3.79
    4    8    8      4.84      4.71
    5    7    8      7.47     -1.02
    6    6    8    -15.28      6.78
   -5    7    8     -3.40     -5.66
   -4    8    8     12.90     -9.92
   -3    9    8      6.03     -3.00
   -2   10    8    -35.43     18.22
   -1   11    8     -1.24    -28.31
    0   10    8    -27.43      6.05
    1    9    8    -12.65     28.13
    2    8    8     10.49    -24.57
    3    7    8    -17.63     11.73
    4    6    8     -7.17      6.57
    5    5    8      0.45    -26.23
   -4    6    8    -34.14     18.70
   -3    7    8     -9.05     -1.61
   -2    8    8     -0.62     -1.58
   -1    9    8     -0.25      6.40
    0    8    8     19.41    -15.25
    1    7    8    -31.19      6.19
    2    6    8      5.61     20.73
    3    5    8      1.74    -16.35
    4    4    8     15.00    -25.94
   -3    5    8     -1.61      9.68
   -2    6    8    -20.92     11.59
   -1    7    8    -10.70    -15.72
    0    6    8     20.33     -5.76
    1    5    8      7.87     18.71
    2    4    8     -6.47      4.43
    3    3    8     -9.18     15.20
   -2    4    8      1.98    -10.95
   -1    5    8      8.66     -3.67
    0    4    8     19.28     -2.38
    1    3    8     -3.91      5.75
    2    2    8     -9.39      3.35
   -1    3    8     -0.77     31.84
    0    2    8     13.13    -12.44
    1    1    8     -1.48    -18.05
    0    0    8     -9.38      2.84
   21   28    9      1.07     -0.72
   22   27    9      1.90      2.10
   23   26    9      2.99     -1.08
   24   25    9      0.57      2.78
  -24   25    9      0.65      2.17
  -23   26    9     -1.63     -0.35
  -22   27    9     -1.56     -0.89
  -21   28    9      1.98      0.87
   16   31    9      1.58     -1.78
   17   30    9     -1.37     -1.38
   18   29    9      0.36      1.07
   19   28    9     -0.42     -0.41
   20   27    9     -1.64      1.76
   21   26    9     -0.41     -0.86
   22   25    9     -0.33      0.32
   23   24    9     -1.43     -2.08
  -23   24    9      1.42     -1.04
  -22   25    9     -1.67     -0.01
  -21   26    9      0.53     -0.30
  -20   27    9      0.56      1.32
  -19   28    9     -1.99      0.84
  -18   29    9      0.31      0.81
  -17   30    9      0.59     -1.12
  -16   31    9     -0.37     -0.97
   13   32    9      0.58     -0.43
   14   31    9      1.71     -1.73
   15   30    9      0.32      1.02
   16   29    9      2.36     -2.61
   17   28    9      0.22     -4.09
   18   27    9     -1.29      1.10
   19   26    9      0.59     -0.90
   20   25    9      0.37     -0.42
   21   24    9     -0.83      0.26
   22   23    9     -1.75      0.70
  -22   23    9     -0.12     -1.20
  -21   24    9      2.25     -0.41
  -20   25    9      1.62      0.53
  -19   26    9     -0.71      1.01
  -18   27    9     -0.99     -0.06
  -17   28    9      0.47      0.36
  -16   29    9      0.77      0.96
  -15   30    9     -0.21     -0.71
  -14   31    9     -1.89      2.21
  -13   32    9      0.76      0.60
   10   33    9      0.27     -1.50
   11   32    9      0.76      0.40
   12   31    9      0.43     -0.89
   13   30    9      0.38     -0.66
   14   29    9      0.69      2.12
   15   28    9     -0.73     -0.25
   16   27    9     -0.95     -1.40
   17   26    9      1.48     -0.14
   18   25    9      2.13     -1.23
   19   24    9      4.12     -1.06
   20   23    9      1.66      3.17
   21   22    9     -0.62      1.62
  -21   22    9      2.03     -0.92
  -20   23    9     -1.00     -3.16
  -19   24    9     -0.29      0.97
  -18   25    9      3.55     -2.70
  -17   26    9     -0.29     -1.13
  -16   27    9     -2.31      1.63
  -15   28    9      0.86     -1.44
  -14   29    9     -0.04     -0.08
  -13   30    9     -0.74      2.02
  -12   31    9     -0.28      0.21
  -11   32    9     -1.93      1.79
  -10   33    9     -0.82      2.88
    7   34    9      0.70      0.73
    8   33    9     -1.05     -0.12
    9   32    9      0.20      0.78
   10   31    9      0.30     -2.81
   11   30    9      1.69     -0.26
   12   29    9      1.54     -1.50
   13   28    9     -1.03     -0.28
   14   27    9      0.51     -0.91
   15   26    9     -3.69      1.24
   16   25    9      2.01      1.38
   17   24    9      6.21     -0.46
   18   23    9     -3.81     -1.72
   19   22    9     -0.66      0.74
   20   21    9      1.43     -3.36
  -20   21    9     -0.09     -0.56
  -19   22    9      1.46      1.35
  -18   23    9      1.58     -1.45
  -17   24    9      1.90     -2.27
  -16   25    9      0.75      1.80
  -15   26    9      0.43     -2.36
  -14   27    9      0.53     -4.41
  -13   28    9      2.18     -2.28
  -12   29    9     -1.40     -0.14
  -11   30    9      0.41      3.88
  -10   31    9     -2.08      1.99
   -9   32    9     -2.07      0.17
   -8   33    9     -0.53      1.22
   -7   34    9      0.72     -1.20
    5   34    9     -0.09      1.08
    6   33    9     -0.61      1.83
    7   32    9      0.93     -1.73
    8   31    9     -0.87      1.89
    9   30    9     -0.35      1.72
   10   29    9      1.32     -1.11
   11   28    9      1.91      0.00
   12   27    9     -1.14     -3.23
   13   26    9      1.18      4.01
   14   25    9     -0.04      2.68
   15   24    9     -0.99      1.90
   16   23    9      0.21     -2.02
   17   22    9     -0.01     -1.67
   18   21    9     -0.14     -1.38
   19   20    9     -5.20      2.54
  -19   20    9      0.68     -1.79
  -18   21    9      0.83     -2.27
  -17   22    9      0.99      1.43
  -16   23    9     -0.96      1.94
  -15   24    9     -0.90      0.89
  -14   25    9      1.84      0.58
  -13   26    9     -0.85      1.34
  -12   27    9     -1.89      0.25
  -11   28    9     -0.42     -0.80
  -10   29    9      2.65     -0.13
   -9   30    9      1.29      0.83
   -8   31    9     -1.14     -2.14
   -7   32    9     -0.04     -0.79
   -6   33    9      1.03      0.54
   -5   34    9      2.59     -1.46
    3   34    9      1.10     -0.78
    4   33    9      1.60      0.35
    5   32    9     -1.25      2.24
    6   31    9      0.27      1.74
    7   30    9     -0.05      0.41
    8   29    9      1.81      1.22
    9   28    9      2.77      0.14
   10   27    9     -1.64      1.88
   11   26    9      0.14      3.52
   12   25    9      5.09     -0.34
   13   24    9     -3.16      0.90
   14   23    9      1.79      2.04
   15   22    9      4.44     -4.66
   16   21    9      0.35     -0.54
   17   20    9     -3.31      2.55
   18   19    9      0.56     -2.09
  -18   19    9      2.61     -1.18
  -17   20    9      0.67     -3.92
  -16   21    9     -0.02     -1.81
  -15   22    9      0.23      1.02
  -14   23    9     -1.72      0.61
  -13   24    9     -0.24      1.11
  -12   25    9     -0.61      3.28
  -11   26    9     -0.46     -2.36
  -10   27    9      4.02     -4.34
   -9   28    9     -1.77      3.12
   -8   29    9      0.47      2.17
   -7   30    9     -1.25      0.14
   -6   31    9      0.88      2.26
   -5   32    9      0.87      1.46
   -4   33    9     -1.06     -1.67
   -3   34    9     -1.34      0.12
    1   34    9      0.98     -1.37
    2   33    9      0.39     -0.99
    3   32    9      1.74      2.76
    4   31    9      1.58      2.94
    5   30    9     -1.21      1.18
    6   29    9      0.21      0.55
    7   28    9     -0.57      2.04
    8   27    9      3.46     -1.35
    9   26    9     -2.28      1.99
   10   25    9      0.92      8.45
   11   24    9     -4.38     -2.81
   12   23    9     -0.57      0.36
   13   22    9      0.22     -3.00
   14   21    9     -1.00      0.10
   15   20    9      2.62     -0.39
   16   19    9     -3.19     -3.95
   17   18    9     -1.53     -3.31
  -17   18    9      4.48     -4.06
  -16   19    9     -5.68      1.51
  -15   20    9      3.61      6.56
  -14   21    9      4.86     -9.32
  -13   22    9     -2.74     -2.22
  -12   23    9      1.35      5.21
  -11   24    9      2.58     -3.12
  -10   25    9      2.06     -0.88
   -9   26    9     -3.64      4.55
   -8   27    9     -1.40      1.81
   -7   28    9     -2.46      3.49
   -6   29    9     -1.93      2.13
   -5   30    9     -1.16      2.21
   -4   31    9      0.62     -1.88
   -3   32    9     -1.37      1.90
   -2   33    9     -1.35      3.36
   -1   34    9     -0.09      1.03
    0   35    9     -0.64     -0.05
   -2   35    9      0.20      0.91
    0   33    9      0.14     -1.79
    1   32    9      0.49     -0.27
    2   31    9     -0.35      0.69
    3   30    9      0.55     -0.38
    4   29    9     -0.92      1.20
    5   28    9     -1.06      4.40
    6   27    9      3.70      1.69
    7   26    9     -2.30      0.43
    8   25    9      1.54     -2.66
    9   24    9      1.88      0.18
   10   23    9      2.47      3.94
   11   22    9     -0.38     -6.79
   12   21    9     -3.42      7.72
   13   20    9     -2.90      0.14
   14   19    9     -3.77     -3.26
   15   18    9      4.72      2.51
   16   17    9     -2.52     -1.71
  -16   17    9     -6.25      3.21
  -15   18    9      4.63     -1.83
  -14   19    9      1.24     -2.61
  -13   20    9     -2.43     -3.99
  -12   21    9      3.72     -2.07
  -11   22    9      3.22     -6.73
  -10   23    9     -4.78      0.97
   -9   24    9     -1.01      0.23
   -8   25    9      2.39      1.09
   -7   26    9     -0.48      3.57
   -6   27    9     -1.51     -0.16
   -5   28    9     -0.70      0.09
   -4   29    9     -0.82      4.87
   -3   30    9     -2.83     -0.76
   -2   31    9      0.38     -0.65
   -1   32    9     -1.48     -0.11
    0   31    9      1.08      1.64
    1   30    9     -2.00      3.29
    2   29    9     -0.55      0.13
    3   28    9      1.83     -1.34
    4   27    9     -2.79      2.63
    5   26    9     -1.64     -2.85
    6   25    9      2.12      0.02
    7   24    9      3.07      2.99
    8   23    9     -9.28     -2.99
    9   22    9     -1.02     -1.67
   10   21    9      2.52      4.43
   11   20    9      7.37      1.57
   12   19    9     -2.62     -2.40
   13   18    9      2.23      9.65
   14   17    9      0.99      1.09
   15   16    9      1.40      1.15
  -15   16    9      1.52     10.08
  -14   17    9      0.25     -0.98
  -13   18    9     -6.75      1.64
  -12   19    9      1.50      1.26
  -11   20    9      1.40     -3.39
  -10   21    9     -2.93      2.89
   -9   22    9      0.87     -3.38
   -8   23    9      5.81     -5.22
   -7   24    9      1.18     -3.75
   -6   25    9      6.95      3.84
   -5   26    9     -3.92      1.93
   -4   27    9     -1.12     -0.51
   -3   28    9      0.80     -1.29
   -2   29    9     -0.09      1.75
   -1   30    9     -1.15     -0.03
    0   29    9     -1.33      4.68
    1   28    9     -2.16     -1.61
    2   27    9      0.65      3.29
    3   26    9      0.28      1.74
    4   25    9     -5.53     -2.12
    5   24    9      8.78      0.09
    6   23    9     -5.45      2.83
    7   22    9     -4.44      3.73
    8   21    9      1.55     -0.95
    9   20    9      0.85     -0.06
   10   19    9     -6.06      5.70
   11   18    9      1.51     -0.48
   12   17    9     -1.37      7.74
   13   16    9     -6.90      2.35
   14   15    9      1.88     -0.93
  -14   15    9      2.66      0.99
  -13   16    9     -7.50      9.00
  -12   17    9      9.78     -6.97
  -11   18    9      1.23     -2.68
  -10   19    9     -1.05      1.25
   -9   20    9     -1.70      3.59
   -8   21    9      0.99      1.11
   -7   22    9      2.71      0.30
   -6   23    9     -5.19      2.11
   -5   24    9     -1.58      4.89
   -4   25    9      5.72     -2.88
   -3   26    9     -4.27     -2.04
   -2   27    9     -1.46      2.01
   -1   28    9      2.35     -1.69
    0   27    9     -2.40      1.66
    1   26    9     -0.60      1.50
    2   25    9      1.05     -1.04
    3   24    9      2.52      5.38
    4   23    9     -3.71     -0.74
    5   22    9     -0.50     -8.40
    6   21    9      6.09      1.13
    7   20    9      1.20      6.57
    8   19    9      4.06      1.63
    9   18    9     -5.61     -2.77
   10   17    9    -12.75     -1.01
   11   16    9     10.16      2.87
   12   15    9      4.59     -6.70
   13   14    9     -9.38     -4.24
  -13   14    9      0.01     -0.82
  -12   15    9      3.54     -9.99
  -11   16    9     -1.47      5.33
  -10   17    9      3.61     -5.93
   -9   18    9     -0.01     -7.65
   -8   19    9     -1.00      4.08
   -7   20    9      1.66     -0.71
   -6   21    9     -3.92     -6.22
   -5   22    9      9.04      1.36
   -4   23    9      0.38     -2.59
   -3   24    9     -3.80     -3.78
   -2   25    9      2.74     -0.35
   -1   26    9      3.44      3.07
    0   25    9     -1.66     -0.85
    1   24    9     -4.70      2.78
    2   23    9      2.56     -2.94
    3   22    9     -4.41     -1.69
    4   21    9      1.09      2.04
    5   20    9      4.19     -2.06
    6   19    9     -6.50     -2.80
    7   18    9      0.01      2.49
    8   17    9     11.67     -6.28
    9   16    9     -3.27      0.73
   10   15    9     -0.80     -4.32
   11   14    9      6.37      1.47
   12   13    9      1.94      2.66
  -12   13    9     -5.48      0.05
  -11   14    9     -0.84     -5.60
  -10   15    9     -5.53      5.98
   -9   16    9      8.53     -2.33
   -8   17    9     -0.32     -0.33
   -7   18    9     -2.57     -5.66
   -6   19    9     -3.31     -1.71
   -5   20    9      6.09      0.35
   -4   21    9      2.27     -4.76
   -3   22    9      1.87      3.42
   -2   23    9     -3.94      1.57
   -1   24    9      3.82      2.86
    0   23    9     -1.03     -0.58
    1   22    9     -6.89     -1.63
    2   21    9      7.64      3.23
    3   20    9      3.13      1.92
    4   19    9    -12.86      1.86
    5   18    9      5.24     -1.86
    6   17    9     -3.94     -0.16
    7   16    9      4.40      2.54
    8   15    9      8.61     -8.21
    9   14    9    -10.96     10.01
   10   13    9     -2.65     -6.32
   11   12    9      6.53      0.33
  -11   12    9     -7.84      1.69
  -10   13    9     -0.64     -3.42
   -9   14    9      8.85    -11.54
   -8   15    9     -4.71      7.22
   -7   16    9     -0.57      1.11
   -6   17    9      0.80      4.00
   -5   18    9     -1.74     -0.07
   -4   19    9     -2.11     -0.70
   -3   20    9     -5.62      5.20
   -2   21    9      1.99     -7.05
   -1   22    9      4.47     -0.50
    0   21    9      1.85     -0.71
    1   20    9      1.88     -2.95
    2   19    9     -8.57      0.17
    3   18    9      6.73     -3.56
    4   17    9      5.55      4.84
    5   16    9      2.68      2.19
    6   15    9    -10.98      0.21
    7   14    9      5.01     -8.57
    8   13    9      9.80      5.80
    9   12    9      0.35      6.15
   10   11    9     -9.10     -0.11
  -10   11    9      0.44     -2.29
   -9   12    9      8.35     -0.10
   -8   13    9      5.57      3.22
   -7   14    9     -5.64      7.73
   -6   15    9      9.03     -6.44
   -5   16    9      0.31      6.08
   -4   17    9      5.56      5.03
   -3   18    9     -2.13     -4.22
   -2   19    9      2.91     -5.47
   -1   20    9     -1.06     10.88
    0   19    9    -13.19     14.27
    1   18    9      9.52    -18.16
    2   17    9     -3.12      6.12
    3   16    9    -10.40      2.15
    4   15    9      8.53     -6.69
    5   14    9     -4.46     -5.67
    6   13    9     -6.64     -8.41
    7   12    9      9.83     -8.32
    8   11    9     -2.23      8.05
    9   10    9     -2.81    -11.43
   -9   10    9      0.59     -3.51
   -8   11    9     -6.04     -5.43
   -7   12    9      1.25      1.03
   -6   13    9      4.23     -2.43
   -5   14    9      1.61     -7.68
   -4   15    9      9.72     -7.14
   -3   16    9      0.02     -0.13
   -2   17    9      7.40    -10.53
   -1   18    9      0.62      0.45
    0   17    9      0.59      8.67
    1   16    9      7.89     -5.49
    2   15    9     -6.59     -4.99
    3   14    9      3.59      5.09
    4   13    9     12.31      1.20
    5   12    9    -10.17     -1.61
    6   11    9     -6.34     -2.81
    7   10    9    -10.89      3.72
    8    9    9     15.72      3.01
   -8    9    9     11.82    -18.06
   -7   10    9    -14.17     -2.87
   -6   11    9     -0.71     -2.79
   -5   12    9     18.09    -15.49
   -4   13    9     -9.68     10.92
   -3   14    9      3.40     -7.64
   -2   15    9     -2.03     -2.15
   -1   16    9     -5.85     -2.80
    0   15    9     -6.60      2.44
    1   14    9      8.82      1.29
    2   13    9     -1.76     -1.47
    3   12    9     -7.48     -2.22
    4   11    9      5.99      1.82
    5   10    9     -4.52      2.25
    6    9    9      8.03     -3.54
    7    8    9      3.96    -13.57
   -7    8    9      2.13      5.08
   -6    9    9     -5.57      4.50
   -5   10    9      4.56     -8.83
   -4   11    9     -0.01      4.24
   -3   12    9      1.41     10.15
   -2   13    9     -1.91      7.38
   -1   14    9      6.86     -5.40
    0   13    9     -3.69     -9.28
    1   12    9     -1.50      5.03
    2   11    9     -1.91     -8.95
    3   10    9     -9.48      0.17
    4    9    9     11.85     10.28
    5    8    9     -0.14    -10.92
    6    7    9    -10.55      5.75
   -6    7    9     -9.10    -11.85
   -5    8    9      5.97      4.63
   -4    9    9      8.09      0.95
   -3   10    9    -13.53     -3.39
   -2   11    9    -10.50     -5.47
   -1   12    9     18.52      4.24
    0   11    9      1.25     -0.53
    1   10    9    -24.03      6.53
    2    9    9     26.58      0.77
    3    8    9      2.78     -9.04
    4    7    9    -14.17     10.58
    5    6    9     22.30     -1.51
   -5    6    9     -4.16    -13.72
   -4    7    9     -9.22    -11.59
   -3    8    9     17.48     14.21
   -2    9    9     -3.18    -22.41
   -1   10    9    -10.59     13.87
    0    9    9     14.82      4.65
    1    8    9     -0.89    -12.58
    2    7    9     -4.32     -5.43
    3    6    9      4.98     12.81
    4    5    9     16.14     -2.62
   -4    5    9     -8.57     -4.28
   -3    6    9    -20.24     10.14
   -2    7    9    -29.65     -3.62
   -1    8    9     20.42    -18.62
    0    7    9     -2.16      1.35
    1    6    9    -19.10      2.85
    2    5    9     19.50    -13.64
    3    4    9     -5.25      8.24
   -3    4    9     -2.65      4.71
   -2    5    9     10.17     18.41
   -1    6    9     -6.37    -11.29
    0    5    9     30.38      2.93
    1    4    9      4.87     -5.34
    2    3    9      7.46    -14.88
   -2    3    9    -10.30      2.76
   -1    4    9     -2.98    -10.07
    0    3    9    -17.95      6.78
    1    2    9     27.92     -2.68
   -1    2    9    -11.07    -12.87
    0    1    9      3.65     -2.15
    2   35    9      2.06      0.61
   20   28   10     -0.66      2.26
   21   27   10     -1.57     -1.01
   22   26   10      1.11     -0.34
   23   25   10     -1.19     -1.15
   24   24   10     -0.90     -0.78
  -23   25   10      0.42     -0.85
  -22   26   10     -0.49     -1.39
  -21   27   10      0.58      1.55
  -20   28   10     -0.15     -1.61
   16   30   10     -0.46      1.98
   17   29   10      1.20      2.88
   18   28   10      0.08     -2.19
   19   27   10     -1.90     -2.50
   20   26   10      1.43     -1.55
   21   25   10      0.24      1.11
   22   24   10      1.35     -0.93
   23   23   10      0.02     -1.54
  -22   24   10     -1.35      0.09
  -21   25   10     -0.01     -1.05
  -20   26   10     -3.39     -1.56
  -19   27   10     -0.24      0.61
  -18   28   10      1.93     -0.59
  -17   29   10     -0.84      0.60
  -16   30   10      0.16      2.47
   12   32   10     -0.86     -0.70
   13   31   10      1.12     -2.54
   14   30   10     -0.15     -0.44
   15   29   10     -1.12      0.57
   16   28   10      1.68      1.81
   17   27   10     -1.01     -2.47
   18   26   10     -1.31      0.26
   19   25   10      2.29     -1.86
   20   24   10     -0.95     -2.85
   21   23   10     -3.11     -0.55
   22   22   10     -1.81      0.24
  -21   23   10      2.79     -0.82
  -20   24   10      0.93      0.33
  -19   25   10     -1.68      2.45
  -18   26   10      0.74      2.78
  -17   27   10      0.57     -0.76
  -16   28   10      2.17     -0.23
  -15   29   10     -2.14     -0.66
  -14   30   10      0.54     -1.12
  -13   31   10      3.16      0.80
  -12   32   10     -0.53      3.29
    9   33   10     -1.14     -1.63
   10   32   10     -0.16     -0.48
   11   31   10     -1.02     -0.40
   12   30   10     -1.24     -1.09
   13   29   10     -2.46      1.38
   14   28   10     -0.39      1.27
   15   27   10      1.48     -4.07
   16   26   10     -1.44      0.81
   17   25   10      0.11      1.64
   18   24   10     -2.92     -4.30
   19   23   10     -0.94      1.34
   20   22   10     -1.44      1.75
   21   21   10      3.03     -0.15
  -20   22   10      3.16      1.88
  -19   23   10      0.95      0.38
  -18   24   10      2.19      0.08
  -17   25   10      1.93     -0.47
  -16   26   10      0.25      2.31
  -15   27   10      0.08     -4.53
  -14   28   10     -0.39     -0.48
  -13   29   10     -2.12      0.94
  -12   30   10      0.73     -0.43
  -11   31   10     -0.19      1.41
  -10   32   10     -0.57     -1.56
   -9   33   10     -1.28      1.04
    7   33   10     -0.69      0.41
    8   32   10     -0.84     -1.55
    9   31   10     -0.54     -1.63
   10   30   10     -0.57      0.84
   11   29   10     -1.42      1.51
   12   28   10     -0.65      0.19
   13   27   10      0.36      0.05
   14   26   10     -2.15      2.42
   15   25   10      3.01     -0.57
   16   24   10     -3.24     -3.12
   17   23   10      2.04      1.54
   18   22   10      0.13      0.33
   19   21   10      3.39      2.91
   20   20   10      1.80     -1.94
  -19   21   10      1.36     -1.16
  -18   22   10      0.83      1.38
  -17   23   10     -1.46     -1.67
  -16   24   10     -1.96     -0.79
  -15   25   10      1.24      1.83
  -14   26   10      2.58      3.14
  -13   27   10     -2.16     -0.73
  -12   28   10     -3.31      0.18
  -11   29   10     -0.24     -2.01
  -10   30   10     -0.29     -3.18
   -9   31   10      0.34      0.96
   -8   32   10      0.40      0.83
   -7   33   10      1.02     -1.11
    5   33   10     -1.02      0.88
    6   32   10     -0.40      2.12
    7   31   10     -1.10     -0.15
    8   30   10     -0.69      0.59
    9   29   10      1.76      0.97
   10   28   10     -0.32      2.00
   11   27   10      0.72     -0.48
   12   26   10      0.04      3.04
   13   25   10      0.73      0.35
   14   24   10     -3.67     -5.66
   15   23   10     -0.22      2.66
   16   22   10     -1.04     -1.37
   17   21   10      2.82      0.41
   18   20   10      1.10     -5.10
   19   19   10     -3.73     -0.39
  -18   20   10      7.60      3.34
  -17   21   10      6.82     -1.54
  -16   22   10     -6.13      0.93
  -15   23   10      2.14      1.88
  -14   24   10      3.54      0.12
  -13   25   10      0.78     -1.92
  -12   26   10     -0.87     -0.59
  -11   27   10      0.65      0.51
  -10   28   10      4.58      1.09
   -9   29   10      3.20      2.56
   -8   30   10     -3.02     -3.01
   -7   31   10      1.20     -0.60
   -6   32   10      0.92     -2.30
   -5   33   10     -1.05     -1.39
   -4   34   10      1.38      1.10
    3   33   10      0.38      3.53
    4   32   10      2.07      1.78
    5   31   10      0.41      0.17
    6   30   10      0.69      0.90
    7   29   10     -1.10      1.64
    8   28   10      0.11      1.97
    9   27   10      1.17     -0.99
   10   26   10     -0.69     -3.09
   11   25   10     -0.68     -1.77
   12   24   10      0.55      0.77
   13   23   10      3.87      4.37
   14   22   10     -0.77      1.72
   15   21   10     -2.48      1.35
   16   20   10     -1.67     -3.68
   17   19   10     -0.94     -1.69
   18   18   10      5.14      2.67
  -17   19   10      2.65     -2.31
  -16   20   10     -5.09     -3.30
  -15   21   10      1.84      2.51
  -14   22   10      1.84     -1.51
  -13   23   10     -3.09      0.80
  -12   24   10      1.47      5.14
  -11   25   10      0.40     -4.04
  -10   26   10     -1.17      3.15
   -9   27   10      3.07      7.33
   -8   28   10     -1.10      1.90
   -7   29   10     -1.00     -3.55
   -6   30   10     -1.62      1.40
   -5   31   10      1.22     -0.37
   -4   32   10      0.64      0.53
   -3   33   10     -4.29     -1.07
   -2   34   10      0.05      0.83
    1   33   10     -0.86      0.59
    2   32   10     -0.97     -0.16
    3   31   10      0.57      1.60
    4   30   10     -1.36     -2.95
    5   29   10     -0.88      0.86
    6   28   10     -2.71     -0.94
    7   27   10     -2.94     -1.20
    8   26   10      2.82     -3.65
    9   25   10     -4.19      1.02
   10   24   10     -2.49      2.00
   11   23   10      0.90     -2.71
   12   22   10     -1.01      0.00
   13   21   10     -1.17      2.40
   14   20   10      3.39     -6.01
   15   19   10     -0.80      3.33
   16   18   10      3.32      5.09
   17   17   10     -0.41     -4.26
  -16   18   10      0.26      1.54
  -15   19   10     -1.13      1.85
  -14   20   10     -0.02     -5.09
  -13   21   10     -2.81      0.37
  -12   22   10     -3.45      0.98
  -11   23   10     -2.38      1.39
  -10   24   10     -3.24      0.05
   -9   25   10     -2.67     -5.29
   -8   26   10     -5.05     -0.36
   -7   27   10     -2.11     -0.53
   -6   28   10     -0.17      0.23
   -5   29   10     -5.13      0.92
   -4   30   10      0.47     -1.38
   -3   31   10      1.20     -1.50
   -2   32   10     -2.22     -0.86
   -1   33   10     -2.33     -0.67
    0   34   10      1.10      1.64
    0   32   10     -0.75     -0.10
    1   31   10     -1.19     -2.09
    2   30   10     -1.67     -2.91
    3   29   10     -1.92      2.39
    4   28   10     -3.91     -4.05
    5   27   10     -0.99     -3.69
    6   26   10      2.52     -1.30
    7   25   10     -2.10      2.51
    8   24   10      3.06     -0.21
    9   23   10     -1.35      1.56
   10   22   10     -1.50      2.39
   11   21   10      5.07      0.69
   12   20   10      0.67      1.51
   13   19   10     -4.20      0.93
   14   18   10      0.69      3.29
   15   17   10      0.42      1.53
   16   16   10     -6.40      0.97
  -15   17   10      5.91      4.46
  -14   18   10      2.84      1.34
  -13   19   10     -5.05     -0.85
  -12   20   10      2.25     -1.14
  -11   21   10      0.55     -1.24
  -10   22   10      2.59     -0.61
   -9   23   10      0.36      0.72
   -8   24   10     -6.03      0.65
   -7   25   10      6.12     -2.80
   -6   26   10     -3.21     -1.16
   -5   27   10     -2.81     -1.15
   -4   28   10     -0.41      0.94
   -3   29   10     -0.35     -1.85
   -2   30   10     -0.02     -1.17
   -1   31   10      0.07     -1.45
    2   34   10      0.52     -0.94
    0   30   10     -1.51     -1.28
    1   29   10     -2.16     -1.61
    2   28   10      1.91      2.46
    3   27   10     -3.97      1.96
    4   26   10      2.44      1.48
    5   25   10      3.81      1.82
    6   24   10     -1.54      2.30
    7   23   10     -1.43     -1.08
    8   22   10     -0.59     -1.67
    9   21   10      5.92      0.05
   10   20   10     -7.62      4.28
   11   19   10     -0.66      2.33
   12   18   10      2.33      1.85
   13   17   10     -8.57     -4.17
   14   16   10      5.12      0.96
   15   15   10     -2.31     -4.48
  -14   16   10     -3.60      1.36
  -13   17   10      4.51      1.34
  -12   18   10      1.02      3.40
  -11   19   10     -3.75     -0.66
  -10   20   10      3.61      2.42
   -9   21   10      1.46      1.09
   -8   22   10      2.23      2.79
   -7   23   10     -2.30     -1.95
   -6   24   10     -7.37     -2.46
   -5   25   10      5.27      1.81
   -4   26   10     -1.48      2.55
   -3   27   10      0.94     -2.14
   -2   28   10      1.55      0.62
   -1   29   10     -2.85     -0.49
    4   34   10      1.16     -0.82
    0   28   10      0.31      0.91
    1   27   10     -1.49     -2.00
    2   26   10      3.28      1.71
    3   25   10     -1.75     -0.32
    4   24   10     -4.71      0.53
    5   23   10      2.38     -4.16
    6   22   10     -6.08     -0.34
    7   21   10     -3.21      2.64
    8   20   10     -3.27     -1.19
    9   19   10     -4.45      1.28
   10   18   10      1.40     -3.26
   11   17   10      0.90     -0.78
   12   16   10      4.07      4.63
   13   15   10      4.01     -7.24
   14   14   10     -3.25      2.06
  -13   15   10     -3.11     -4.41
  -12   16   10      5.36      1.05
  -11   17   10     -1.05     -0.26
  -10   18   10     -0.36      2.36
   -9   19   10     -4.07     -1.18
   -8   20   10      6.94      5.90
   -7   21   10      1.45     -2.01
   -6   22   10     -5.48     -6.49
   -5   23   10      0.55      3.81
   -4   24   10      2.73     -0.20
   -3   25   10     -2.07     -1.89
   -2   26   10     -8.20      0.80
   -1   27   10      0.44     -1.78
    0   26   10     -4.67     -1.38
    1   25   10     -5.02     -4.24
    2   24   10      2.69      0.73
    3   23   10     -0.89     -1.63
    4   22   10     -3.59     -6.46
    5   21   10      3.17      2.41
    6   20   10    -10.04     -2.64
    7   19   10     -1.14     -2.20
    8   18   10     13.60      1.07
    9   17   10      0.29      3.89
   10   16   10     -3.26     -2.00
   11   15   10     -3.84      0.92
   12   14   10     -3.61      6.78
   13   13   10      2.20      3.04
  -12   14   10      3.26      0.73
  -11   15   10    -10.10      1.83
  -10   16   10     -6.30     -6.73
   -9   17   10      2.33     -2.36
   -8   18   10      0.72     -0.62
   -7   19   10     -7.60      1.71
   -6   20   10     -3.87     -1.38
   -5   21   10      2.45      2.40
   -4   22   10      2.25      1.66
   -3   23   10     -6.23     -0.96
   -2   24   10      0.68     -4.36
   -1   25   10      0.29      0.80
    0   24   10      2.06      0.32
    1   23   10    -10.16     -7.11
    2   22   10      1.23      1.43
    3   21   10      3.70     11.64
    4   20   10     -3.59    -11.90
    5   19   10     -3.90     -5.71
    6   18   10      2.85      3.13
    7   17   10      5.74      5.96
    8   16   10      4.58      5.92
    9   15   10     -1.73     -3.10
   10   14   10     -0.62     -1.55
   11   13   10      9.54     11.75
   12   12   10     -9.05     -8.78
  -11   13   10     -3.33      5.10
  -10   14   10     -3.91      0.45
   -9   15   10      4.03      2.76
   -8   16   10     -6.57      4.51
   -7   17   10     -3.97      4.96
   -6   18   10      2.39     -4.74
   -5   19   10     -1.93      5.10
   -4   20   10     -1.79     -5.36
   -3   21   10     -9.78     -7.49
   -2   22   10     -0.82      1.08
   -1   23   10      0.28      3.65
    0   22   10      1.45      3.62
    1   21   10     -2.69     -0.81
    2   20   10      1.13      6.46
    3   19   10     -7.90     -1.14
    4   18   10     -1.16      3.00
    5   17   10      1.35      1.72
    6   16   10    -15.05     -4.21
    7   15   10     -2.86     -5.20
    8   14   10      3.57      5.75
    9   13   10     -0.80      0.06
   10   12   10     -6.89      3.50
   11   11   10      0.84     -1.39
  -10   12   10     -7.98      2.07
   -9   13   10     13.57      6.97
   -8   14   10      1.92     -5.42
   -7   15   10     -7.39      0.09
   -6   16   10      3.78      4.64
   -5   17   10      7.60     -2.90
   -4   18   10      3.20     -2.15
   -3   19   10     -3.00     -5.63
   -2   20   10     -2.13      4.10
   -1   21   10      3.34      1.05
    0   20   10      2.07      4.85
    1   19   10     -1.38     -9.86
    2   18   10     -2.65     -4.59
    3   17   10     -5.02      3.48
    4   16   10      3.69      6.60
    5   15   10     -6.26    -11.06
    6   14   10      0.28     -2.59
    7   13   10     -5.85      8.19
    8   12   10      0.95      4.81
    9   11   10     -0.61    -13.24
   10   10   10    -10.69      2.73
   -9   11   10      5.27      0.87
   -8   12   10     -4.29      2.19
   -7   13   10    -12.15     -6.20
   -6   14   10      6.74     -4.02
   -5   15   10     -1.16     -1.56
   -4   16   10     -4.79     12.61
   -3   17   10      0.24     -1.64
   -2   18   10      8.68     -2.70
   -1   19   10      5.10     -5.51
    0   18   10     -1.27     -9.77
    1   17   10      0.60      9.63
    2   16   10      3.45    -10.15
    3   15   10     -8.28     -9.77
    4   14   10      7.95     13.24
    5   13   10     -3.84     -4.10
    6   12   10      6.41     -6.11
    7   11   10      1.26     -8.65
    8   10   10      3.98     -6.99
    9    9   10      3.29      8.64
   -8   10   10     -6.84     -9.18
   -7   11   10     -2.50     -3.96
   -6   12   10     10.28      9.36
   -5   13   10     -2.20      2.34
   -4   14   10     -8.21     -3.09
   -3   15   10      7.11      0.77
   -2   16   10     -4.13     -5.19
   -1   17   10      2.00      4.63
    0   16   10     -6.49      3.58
    1   15   10      6.30      1.75
    2   14   10     -0.54     -7.79
    3   13   10    -17.65      7.92
    4   12   10     15.03      4.84
    5   11   10      0.75     -8.76
    6   10   10    -11.98      4.12
    7    9   10     -2.07      9.97
    8    8   10      1.35     -5.81
   -7    9   10     -7.89      6.99
   -6   10   10     -0.70     -6.94
   -5   11   10      5.90      2.28
   -4   12   10    -11.72     -0.91
   -3   13   10     -4.42     13.23
   -2   14   10      0.31    -11.95
   -1   15   10      6.81     -4.10
    0   14   10     -1.51     -6.29
    1   13   10    -10.74      5.59
    2   12   10      3.79      0.68
    3   11   10      6.85     -7.64
    4   10   10     -7.78      9.30
    5    9   10     -3.36     11.87
    6    8   10      3.27     -5.98
    7    7   10     -1.38      2.20
   -6    8   10      5.93      1.98
   -5    9   10     -1.54      2.51
   -4   10   10     -4.57      0.08
   -3   11   10      0.35     -6.05
   -2   12   10      1.86     -1.94
   -1   13   10     -3.89     19.55
    0   12   10      9.28      5.19
    1   11   10      0.55    -17.19
    2   10   10    -14.34      1.95
    3    9   10     10.42      4.89
    4    8   10     19.38     -3.35
    5    7   10     -3.60     -5.71
    6    6   10     -8.85      3.70
   -5    7   10     -2.12     -0.69
   -4    8   10     16.85     10.04
   -3    9   10     -3.89      4.56
   -2   10   10     -7.06     -9.58
   -1   11   10      0.53     -8.40
    0   10   10     -8.75     -5.81
    1    9   10     -2.55      9.30
    2    8   10      5.85      5.87
    3    7   10     -0.01     -1.83
    4    6   10     -7.62     -1.45
    5    5   10      9.54      7.17
   -4    6   10     10.75      1.74
   -3    7   10    -15.77    -13.01
   -2    8   10      8.59     -0.72
   -1    9   10      3.94     13.91
    0    8   10      6.41     11.85
    1    7   10     -8.80     -6.16
    2    6   10     -9.97     -5.41
    3    5   10      0.03     14.91
    4    4   10     14.34    -16.27
   -3    5   10     11.54      1.36
   -2    6   10    -22.64     -2.76
   -1    7   10     10.02     -6.87
    0    6   10      2.91      5.24
    1    5   10      8.33      5.97
    2    4   10     -5.20      3.50
    3    3   10     -5.34     -1.65
   -2    4   10    -17.91      8.01
   -1    5   10     19.10     13.43
    0    4   10     -8.21      6.89
    1    3   10    -17.08     -6.32
    2    2   10      5.78     10.76
   -1    3   10      3.08    -20.13
    0    2   10     12.50      2.19
    1    1   10      3.10      3.83
    0    0   10     11.84      4.47
   15   31   10      1.53     -5.65
   20   27   11      0.43     -3.42
   21   26   11     -0.95      2.29
   23   24   11      2.30      1.06
  -23   24   11     -0.11     -0.23
  -22   25   11      1.05     -0.30
  -21   26   11      2.20      0.62
  -20   27   11      1.08     -0.65
   16   29   11     -1.52     -0.60
   17   28   11      2.50     -0.21
   18   27   11      1.83     -1.97
   19   26   11     -1.56      0.77
   20   25   11      1.31     -2.09
   21   24   11     -1.61      0.97
   22   23   11      1.72     -0.41
  -22   23   11     -0.40     -1.96
  -21   24   11     -0.33      1.90
  -20   25   11      0.42      1.73
  -19   26   11     -1.74     -0.80
  -18   27   11      0.57     -1.69
  -17   28   11     -0.95     -0.29
  -16   29   11     -1.41      1.00
  -15   30   11     -0.80     -2.10
   12   31   11      0.71      0.97
   13   30   11     -0.74      0.15
   14   29   11     -0.18      0.45
   15   28   11      2.16      0.20
   16   27   11      1.54     -1.11
   17   26   11     -0.04      0.88
   18   25   11     -0.08      0.93
   19   24   11     -0.84     -0.28
   20   23   11      2.47      1.54
   21   22   11     -1.40     -0.34
  -21   22   11     -1.80      0.74
  -20   23   11     -3.10      0.31
  -19   24   11     -4.65      0.48
  -18   25   11     -3.66      2.42
  -17   26   11     -0.96     -0.92
  -16   27   11     -1.53      0.65
  -15   28   11     -1.02      1.67
  -14   29   11     -0.73     -1.29
  -13   30   11     -0.35     -1.11
  -12   31   11     -1.85     -0.55
    9   32   11     -0.77      0.28
   11   30   11     -0.26     -0.90
   12   29   11      2.24     -1.10
   13   28   11      1.24      0.31
   14   27   11     -1.89     -0.45
   15   26   11     -0.55     -0.43
   16   25   11      0.40      0.08
   17   24   11      1.45     -0.91
   18   23   11     -0.84      2.55
   19   22   11     -1.67     -1.45
   20   21   11     -0.05      3.15
  -20   21   11      3.47      1.40
  -19   22   11     -2.03      1.10
  -18   23   11     -1.18      3.32
  -17   24   11      3.01      4.42
  -16   25   11     -0.55      0.04
  -15   26   11     -3.45     -2.63
  -14   27   11     -1.33      0.00
  -13   28   11      0.00     -0.04
  -12   29   11     -0.82     -0.81
  -11   30   11      2.53     -1.63
  -10   31   11      0.39     -1.11
   -9   32   11      0.17     -0.32
    6   33   11      1.34     -1.01
    7   32   11     -0.04     -0.34
    8   31   11      0.95      0.90
    9   30   11     -1.85      0.24
   10   29   11     -1.76     -1.96
   11   28   11      0.77     -3.84
   12   27   11      0.04     -1.05
   13   26   11      0.99     -0.49
   14   25   11      0.15     -0.83
   15   24   11      2.44     -0.37
   16   23   11      0.17      2.40
   17   22   11     -0.91      0.26
   18   21   11      0.05      3.45
   19   20   11      2.97     -1.81
  -19   20   11     -1.18     -0.63
  -18   21   11      4.79      4.95
  -17   22   11      0.95      0.18
  -16   23   11     -0.44      2.41
  -15   24   11      4.05     -4.22
  -14   25   11     -0.05     -4.71
  -13   26   11     -3.35      5.78
  -12   27   11      1.53     -3.80
  -11   28   11      3.99     -4.24
  -10   29   11      2.03      2.58
   -9   30   11      0.22     -0.26
   -8   31   11     -0.03      1.78
   -7   32   11     -0.87     -0.27
   -6   33   11      3.10      0.86
    4   33   11      1.28     -0.19
    5   32   11      1.16     -0.44
    6   31   11      1.88     -0.40
    7   30   11      0.12     -0.10
    8   29   11     -0.17      1.28
    9   28   11     -0.11     -0.54
   10   27   11     -3.11     -0.55
   11   26   11      1.20     -0.85
   12   25   11     -0.55      0.62
   13   24   11      0.42      1.78
   14   23   11     -0.48      2.75
   15   22   11     -2.75     -0.55
   16   21   11      2.87      0.81
   17   20   11      4.21     -1.42
   18   19   11     -0.33      1.90
  -18   19   11      0.53     -0.16
  -17   20   11     -1.93     -4.57
  -16   21   11     -3.91     -1.07
  -15   22   11     -1.25      1.76
  -14   23   11     -0.68     -2.37
  -13   24   11     -4.27      3.73
  -12   25   11      1.89      3.62
  -11   26   11     -2.73     -1.57
  -10   27   11     -2.07     -4.32
   -9   28   11     -0.14     -1.20
   -8   29   11      0.31     -0.03
   -7   30   11     -0.75     -2.02
   -6   31   11     -0.12      0.66
   -5   32   11      0.78      1.25
   -4   33   11     -0.51     -2.04
    2   33   11      0.92     -0.30
    3   32   11     -1.01     -1.56
    4   31   11      0.64     -0.93
    5   30   11      1.75      0.10
    6   29   11     -2.39     -1.42
    7   28   11      0.28     -1.29
    8   27   11      0.34     -0.71
    9   26   11      4.32     -2.32
   10   25   11      2.49      2.30
   11   24   11      0.83     -1.11
   12   23   11      0.65     -5.37
   13   22   11     -4.37      1.58
   14   21   11      2.66      4.00
   15   20   11      0.26      3.00
   16   19   11     -2.35      4.31
   17   18   11      5.32      0.92
  -17   18   11      3.23     -3.68
  -16   19   11     -4.06      3.62
  -15   20   11      0.35      1.04
  -14   21   11     -0.87     -3.26
  -13   22   11     -2.18     -2.04
  -12   23   11     -1.46     -0.06
  -11   24   11     -8.66      1.25
  -10   25   11     -0.63     -0.25
   -9   26   11      0.56      0.72
   -8   27   11     -5.26     -4.27
   -7   28   11      6.21     -2.40
   -6   29   11     -1.57      2.16
   -5   30   11     -3.34     -3.59
   -4   31   11      0.19     -1.71
   -3   32   11      0.95     -2.34
   -2   33   11     -0.76     -0.92
    1   32   11      0.61     -0.76
    2   31   11      0.26      0.33
    3   30   11     -0.27      0.80
    4   29   11      2.17     -1.49
    5   28   11      2.35      1.01
    6   27   11     -3.21      0.87
    7   26   11     -1.06     -0.58
    8   25   11      1.47     -6.23
    9   24   11      0.22     -3.02
   10   23   11     -1.66     -5.48
   11   22   11      1.24      0.13
   12   21   11      5.50     -1.77
   13   20   11     -4.80     -0.69
   14   19   11      0.83      1.03
   15   18   11      3.78      4.31
   16   17   11     -0.69     -1.03
  -16   17   11      0.81     -2.08
  -15   18   11     -1.60      1.07
  -14   19   11     -1.11      3.69
  -13   20   11     -3.11     -0.77
  -12   21   11      0.11      1.44
  -11   22   11      1.35     -0.82
  -10   23   11      0.00     -1.34
   -9   24   11     -1.39      0.30
   -8   25   11     -0.32     -0.05
   -7   26   11      4.90     -1.08
   -6   27   11     -0.21     -0.65
   -5   28   11      1.59      0.37
   -4   29   11      1.98     -0.91
   -3   30   11     -0.39     -1.24
   -2   31   11      1.97      2.51
   -1   32   11     -1.45     -0.19
    0   33   11     -4.47     -1.04
    0   31   11      0.17     -0.49
    1   30   11      1.11      0.17
    2   29   11      0.55     -1.83
    3   28   11      3.50      1.03
    4   27   11      0.71     -0.87
    5   26   11      0.47      3.57
    6   25   11     -1.84     -0.11
    7   24   11     -4.16     -2.47
    8   23   11      0.50     -2.93
    9   22   11     -3.60      4.03
   10   21   11      2.43      2.08
   11   20   11     -1.23     -2.95
   12   19   11     -3.70     -2.17
   13   18   11      2.71     -8.56
   14   17   11      2.26     -1.65
   15   16   11     -0.45      5.71
  -15   16   11      1.79     -0.34
  -14   17   11     -2.76      0.43
  -13   18   11      2.22     -5.09
  -12   19   11     -1.87      3.09
  -11   20   11      1.52      1.25
  -10   21   11      1.76     -4.99
   -9   22   11      1.24     -1.99
   -8   23   11     -1.17     -0.97
   -7   24   11     -2.63     -0.31
   -6   25   11     -0.78     -0.83
   -5   26   11     -1.83      1.86
   -4   27   11      0.95     -0.94
   -3   28   11      0.42      2.36
   -2   29   11     -0.74     -0.35
   -1   30   11      0.45     -1.59
    0   29   11      1.89     -6.37
    1   28   11     -0.57     -0.15
    2   27   11      1.58      0.33
    3   26   11     -0.22     -3.31
    4   25   11     -3.16     -4.53
    5   24   11      0.77     -0.78
    6   23   11      2.31      1.82
    7   22   11     -1.30     -3.14
    8   21   11      2.45      2.16
    9   20   11     -6.11     -2.70
   10   19   11      1.84     -1.67
   11   18   11      4.81      4.36
   12   17   11     -3.33      5.98
   13   16   11     -7.40      3.66
   14   15   11      3.07     -1.97
  -14   15   11      1.69      8.04
  -13   16   11      1.70      3.56
  -12   17   11     -6.47     -2.04
  -11   18   11      1.02      0.63
  -10   19   11     -1.28     -4.84
   -9   20   11     -4.37     -1.09
   -8   21   11     -2.25      4.61
   -7   22   11      3.74     -3.47
   -6   23   11      1.39     -0.74
   -5   24   11     -1.97      3.28
   -4   25   11      0.63      0.92
   -3   26   11     -4.52      1.08
   -2   27   11     -0.73     -1.68
   -1   28   11      0.25      0.46
    0   27   11      1.27      0.38
    1   26   11     -3.57     -3.26
    2   25   11     -3.20      0.19
    3   24   11     -3.16     -0.03
    4   23   11     -0.98     -2.77
    5   22   11     -1.02     -6.45
    6   21   11     -3.31      2.01
    7   20   11     -0.10     -0.83
    8   19   11      8.17     -5.67
    9   18   11      2.50     -0.09
   10   17   11     -0.34      9.46
   11   16   11     -0.18     -0.89
   12   15   11     -2.16     -2.97
   13   14   11     -5.63      7.40
  -13   14   11      1.57     -1.95
  -12   15   11     -1.14      1.49
  -11   16   11      0.64      6.15
  -10   17   11     -2.81      3.48
   -9   18   11     -0.95      3.43
   -8   19   11      2.37      0.61
   -7   20   11      0.58     -1.19
   -6   21   11     -1.64      2.26
   -5   22   11      1.48     -2.92
   -4   23   11     -0.74      1.51
   -3   24   11     -0.51      4.53
   -2   25   11      3.31     -1.15
   -1   26   11     -1.54      1.53
    0   25   11     -3.53      5.73
    1   24   11      0.02     -4.11
    2   23   11     -0.23      1.99
    3   22   11     -8.83      0.05
    4   21   11      0.75     -2.36
    5   20   11     -2.47      3.65
    6   19   11     -7.25     -2.63
    7   18   11      2.92      4.46
    8   17   11      0.60      3.24
    9   16   11     -2.01     -6.43
   10   15   11      3.48     -7.20
   11   14   11      8.22      2.47
   12   13   11     -3.21     -1.58
  -12   13   11      2.98     -4.23
  -11   14   11     -2.00    -12.29
  -10   15   11      2.22     -2.33
   -9   16   11      0.79      1.88
   -8   17   11      1.71     -1.28
   -7   18   11      2.11     -2.97
   -6   19   11     -0.61     -8.29
   -5   20   11     -2.80      1.41
   -4   21   11      0.36      6.59
   -3   22   11     -1.90    -11.12
   -2   23   11     -1.18      2.95
   -1   24   11     -2.74      3.74
    0   23   11     -3.77      3.95
    1   22   11      4.93     -1.14
    2   21   11      6.35     -2.00
    3   20   11     -9.55      9.12
    4   19   11      3.07     -1.17
    5   18   11      2.25     -3.11
    6   17   11     -9.75      3.11
    7   16   11     -2.92     -2.47
    8   15   11      0.48      4.88
    9   14   11      2.49     -3.73
   10   13   11    -12.29      2.50
   11   12   11     -0.36     -1.97
  -11   12   11     -0.43     -0.54
  -10   13   11     -1.55     -0.43
   -9   14   11      2.39     -0.93
   -8   15   11     -2.60    -10.18
   -7   16   11     -4.77     -5.46
   -6   17   11      6.61      1.22
   -5   18   11     -1.22     -4.07
   -4   19   11     -5.78      0.40
   -3   20   11      3.05     -6.86
   -2   21   11      4.70     -0.73
   -1   22   11     -3.90      1.78
    0   21   11      4.19     -1.72
    1   20   11     -4.34     -1.14
    2   19   11      1.40     -0.27
    3   18   11     -8.67      2.00
    4   17   11     -0.12     -1.18
    5   16   11     -4.60     -8.25
    6   15   11      1.92      2.32
    7   14   11     -1.83     -2.64
    8   13   11     -3.59      4.30
    9   12   11     -1.82    -11.05
   10   11   11     -2.67    -12.17
  -10   11   11     -4.94      4.55
   -9   12   11     -3.43     11.92
   -8   13   11     -4.95     -6.46
   -7   14   11      0.96      0.78
   -6   15   11      2.26      1.77
   -5   16   11     -1.13      5.67
   -4   17   11     -2.44     -0.03
   -3   18   11      8.74     -9.58
   -2   19   11     -8.70     -2.19
   -1   20   11     -0.70      1.13
   10   31   11     -2.28     -1.20
    0   19   11     -4.42     -3.82
    1   18   11     -1.93     -2.83
    2   17   11     11.27     -2.17
    3   16   11    -11.78     -2.79
    4   15   11     -6.50     -6.29
    5   14   11      5.82      0.95
    6   13   11     -4.17     -5.15
    7   12   11     -5.10     -3.85
    8   11   11      8.28      5.20
    9   10   11     -5.83      3.35
   -9   10   11      0.46     -3.34
   -8   11   11      4.32     -5.70
   -7   12   11     -8.48     -3.56
   -6   13   11     -2.57     12.26
   -5   14   11     10.02      5.21
   -4   15   11     -5.23     -4.28
   -3   16   11     -2.05      1.48
   -2   17   11     -1.65      1.20
   -1   18   11      0.05      5.43
    0   17   11     -0.67     -7.47
    1   16   11    -11.92      0.77
    2   15   11      8.50     -2.59
    3   14   11      0.11     -3.00
    4   13   11     -8.05      5.71
    5   12   11      7.29      7.86
    6   11   11     -4.05    -11.43
    7   10   11     -7.71     11.10
    8    9   11     10.15     -1.98
   -8    9   11     -1.56     -1.93
   -7   10   11     -9.53     -0.90
   -6   11   11      8.35      0.86
   -5   12   11     -6.85      0.67
   -4   13   11     -2.13      0.04
   -3   14   11     -0.91     -1.77
   -2   15   11      8.65      1.37
   -1   16   11     -7.80     10.54
    0   15   11      2.88     -4.24
    1   14   11      8.07      4.68
    2   13   11     -4.56      6.55
    3   12   11      0.24      5.94
    4   11   11     -2.61     10.88
    5   10   11      0.81     -3.05
    6    9   11     -0.29    -16.29
    7    8   11     -5.41      5.69
   -7    8   11     -0.39      4.49
   -6    9   11     -0.47     12.16
   -5   10   11     -8.59     -5.26
   -4   11   11      8.10     -3.07
   -3   12   11     -2.11      9.54
   -2   13   11     -0.88      2.38
   -1   14   11      0.67     -6.48
   15   30   11      1.54      0.36
    0   13   11     -3.96      4.97
    1   12   11     12.28     -1.75
    2   11   11     -4.21     -9.42
    3   10   11     -3.81     -1.74
    4    9   11      0.23     10.66
    5    8   11      3.58      3.25
    6    7   11     -2.73     -0.09
   -6    7   11     -7.55     -4.78
   -5    8   11      6.88      2.28
   -4    9   11      1.58     11.24
   -3   10   11     -5.78      2.08
   -2   11   11      4.11      0.24
   -1   12   11     -1.55      0.96
    0   11   11     -2.49      1.64
    1   10   11     -1.23     -9.36
    2    9   11     -4.18     -8.56
    3    8   11     -1.77      7.39
    4    7   11    -10.67      8.79
    5    6   11      0.85    -11.04
   -5    6   11     -6.80     -7.93
   -4    7   11     -3.46     -0.51
   -3    8   11      9.35      7.72
   -2    9   11     -1.05      3.88
   -1   10   11      0.52     -7.43
    0    9   11     -7.77     15.66
    1    8   11      9.99      0.37
    2    7   11     -3.28    -17.96
    3    6   11     -1.11     -8.44
    4    5   11     -6.42      3.57
   -4    5   11      7.04     18.53
   -3    6   11    -20.87     -4.12
   -2    7   11     -3.77    -19.63
   -1    8   11     10.20      8.33
    0    7   11     -3.71      1.22
    1    6   11      4.46     13.63
    2    5   11     -4.01      4.76
    3    4   11     -9.06     -3.11
   -3    4   11     -5.28     10.24
   -2    5   11     10.06     -6.08
   -1    6   11    -10.58      1.24
    0    5   11      6.99     17.56
    1    4   11     -5.50     -8.65
    2    3   11      0.91     -0.10
   -2    3   11     -3.32     -6.40
   -1    4   11     -0.48     -2.24
    0    3   11      1.10     -2.37
    1    2   11      1.96     -4.03
   -1    2   11      3.76     16.81
   22   25   11     -0.69     -0.09
    0    1   11      0.34      5.24
   20   26   12     -0.81      0.65
   22   24   12     -0.45      0.27
   23   23   12      0.43      3.25
  -22   24   12     -1.16     -1.37
   15   29   12      0.47      0.71
   16   28   12      0.71     -0.95
   17   27   12     -1.00     -0.85
   18   26   12     -1.10     -0.85
   19   25   12      0.32     -1.07
   20   24   12      0.38     -0.97
   21   23   12     -2.14      1.64
   22   22   12     -1.15     -1.02
  -21   23   12     -1.53      2.51
  -20   24   12      0.00     -1.02
  -19   25   12      0.97     -2.01
  -18   26   12      0.78      0.54
  -17   27   12     -1.64      0.70
  -16   28   12     -1.49     -2.06
  -15   29   12      1.53      1.77
   11   31   12      1.41     -0.05
   12   30   12     -0.02     -1.48
   13   29   12     -0.05      0.75
   14   28   12      0.23      0.41
   15   27   12      3.10      0.36
   16   26   12     -0.03      1.52
   17   25   12     -0.58      0.81
   18   24   12      0.64      0.33
   19   23   12     -1.28     -0.41
   20   22   12     -0.96     -1.19
   21   21   12     -0.75      0.00
  -20   22   12     -0.05      0.08
  -19   23   12     -0.52      0.26
  -18   24   12      3.39     -0.26
  -17   25   12     -3.65     -1.10
  -16   26   12     -3.66      1.28
  -15   27   12      0.60      1.23
  -14   28   12      1.85     -1.73
  -13   29   12      0.60      0.96
  -12   30   12      0.71     -0.38
  -11   31   12      1.02      0.39
    9   31   12      0.16      0.44
   10   30   12     -0.08     -1.01
   11   29   12      0.82      1.56
   12   28   12     -0.36      0.98
   13   27   12      0.67     -0.57
   14   26   12      3.89     -0.34
   15   25   12     -0.76      0.70
   16   24   12      0.29      1.03
   17   23   12      1.24     -2.66
   18   22   12     -1.77      2.49
   19   21   12      1.11      0.13
   20   20   12      1.17     -2.63
  -19   21   12     -4.86      1.49
  -18   22   12      0.41      3.33
  -17   23   12     -0.44     -2.43
  -16   24   12     -1.69     -1.03
  -15   25   12      1.00      2.30
  -14   26   12      0.92     -1.93
  -13   27   12      1.21     -0.18
  -12   28   12     -0.81     -1.09
  -11   29   12      0.11     -2.09
  -10   30   12      2.25     -0.08
   -9   31   12     -0.29      1.00
    6   32   12     -0.86      0.65
    8   30   12     -0.86      0.75
    9   29   12     -0.88      0.26
   10   28   12     -0.35      0.52
   11   27   12     -1.12      0.39
   12   26   12      1.35      0.56
   13   25   12     -2.75      0.36
   14   24   12      1.65      0.26
   15   23   12     -2.04     -2.79
   16   22   12     -2.38      2.67
   17   21   12      4.22     -1.25
   18   20   12      1.59     -3.92
   19   19   12     -3.68     -0.24
  -18   20   12      0.03      0.16
  -17   21   12     -0.49     -1.25
  -16   22   12     -1.66     -0.52
  -15   23   12     -0.07     -1.70
  -14   24   12     -0.26     -0.83
  -13   25   12     -0.47     -0.28
  -12   26   12     -0.58      1.68
  -11   27   12      1.90      1.10
  -10   28   12      0.55      1.47
   -9   29   12     -1.25     -2.13
   -8   30   12      0.96     -0.56
   -7   31   12      1.80      0.73
   -6   32   12     -1.52      1.29
    5   31   12     -0.80      1.23
    6   30   12      0.03      0.13
    7   29   12     -0.48     -0.85
    8   28   12      1.78     -0.17
    9   27   12      1.59     -1.97
   10   26   12     -1.70     -0.89
   11   25   12     -1.29     -1.08
   12   24   12      4.12      2.23
   13   23   12     -0.73     -1.81
   14   22   12      0.39      0.57
   15   21   12      0.10      2.23
   16   20   12      1.68     -1.72
   17   19   12     -1.32      0.61
   18   18   12      1.53      2.70
  -17   19   12     -1.92     -0.72
  -16   20   12      1.00     -2.01
  -15   21   12      0.88     -0.20
  -14   22   12     -4.49      2.22
  -13   23   12     -1.83     -1.69
  -12   24   12      3.47     -3.39
  -11   25   12      0.94      0.03
  -10   26   12      0.39      1.81
   -9   27   12     -3.12      0.41
   -8   28   12      0.62      2.62
   -7   29   12      0.83     -0.76
   -6   30   12      0.74     -1.62
   -5   31   12     -1.56      1.72
   -4   32   12      1.41     -0.54
    4   30   12      2.18      2.11
    5   29   12      0.84     -0.88
    6   28   12      4.22     -0.45
    7   27   12      2.29     -0.74
    8   26   12      1.98     -1.81
    9   25   12      2.34      0.43
   10   24   12      0.75     -3.20
   11   23   12      3.61     -1.31
   12   22   12     -1.89      0.47
   13   21   12     -1.73     -1.45
   14   20   12     -1.17     -3.44
   15   19   12     -0.88     -0.13
   16   18   12     -0.91     -4.21
   17   17   12      1.29      2.67
  -16   18   12     -1.70      2.04
  -15   19   12     -6.49     -2.88
  -14   20   12      1.26      3.45
  -13   21   12      2.50     -2.55
  -12   22   12     -1.79     -3.70
  -11   23   12      0.28      1.11
  -10   24   12     -1.29     -3.31
   -9   25   12      0.52     -1.19
   -8   26   12      0.81      1.45
   -7   27   12     -0.14     -0.83
   -6   28   12      1.07     -0.51
   -5   29   12     -2.84      2.67
   -4   30   12     -1.01     -2.08
   -3   31   12      0.23      1.60
   -2   32   12     -2.20      0.59
    2   30   12     -0.53      0.51
    3   29   12     -0.46     -1.06
    4   28   12     -1.40      1.44
    5   27   12      1.84      0.61
    6   26   12      1.10      1.87
    7   25   12      1.37      3.43
    8   24   12      2.03      2.41
    9   23   12      2.64      3.48
   10   22   12      1.56     -0.85
   11   21   12      0.75      1.30
   12   20   12     -1.88     -5.66
   13   19   12      3.75     -0.42
   14   18   12      1.21      0.60
   15   17   12     -1.88      0.76
   16   16   12     -1.51     -0.08
  -15   17   12      2.93     -1.74
  -14   18   12      0.47      1.32
  -13   19   12     -3.16      0.79
  -12   20   12     -1.74     -5.15
  -11   21   12      3.56     -0.23
  -10   22   12     -4.48     -0.29
   -9   23   12     -4.55      2.80
   -8   24   12      1.73      0.58
   -7   25   12      2.25     -2.34
   -6   26   12      0.38      3.85
   -5   27   12     -4.86      2.15
   -4   28   12      1.36      0.08
   -3   29   12     -0.96      4.13
   -2   30   12     -2.80     -1.73
   -1   31   12      3.11     -0.42
    0   32   12      2.28     -1.19
    0   30   12      1.03      0.90
    1   29   12      1.82     -0.41
    2   28   12     -0.85      2.67
    3   27   12     -1.57      1.98
    4   26   12      1.27     -2.68
    5   25   12     -1.14      1.75
    6   24   12      0.16      2.37
    7   23   12      3.39      1.08
    8   22   12      5.90      4.95
    9   21   12      0.55      0.53
   10   20   12      1.70      0.33
   11   19   12      4.30      1.85
   12   18   12     -0.59     -0.32
   13   17   12     -1.10      8.43
   14   16   12      0.73     -0.24
   15   15   12      1.67      0.69
  -14   16   12     -3.30      0.31
  -13   17   12      6.11     -0.92
  -12   18   12     -1.29      2.92
  -11   19   12      0.23      6.42
  -10   20   12      4.23     -0.91
   -9   21   12     -2.37      4.16
   -8   22   12      3.78     -0.19
   -7   23   12      0.16     -4.45
   -6   24   12     -2.13      2.84
   -5   25   12      2.63     -1.83
   -4   26   12      1.85     -0.16
   -3   27   12     -2.52      1.28
   -2   28   12      2.71      0.05
   -1   29   12      0.12     -0.98
    1   31   12      2.75      0.83
    2   32   12     -1.87      2.11
    0   28   12      1.13      1.83
    1   27   12      2.62     -1.64
    2   26   12      0.91      0.64
    3   25   12     -4.17      4.47
    4   24   12      0.27      0.41
    5   23   12      3.28     -1.38
    6   22   12      0.73      1.36
    7   21   12      0.63     -2.27
    8   20   12      7.02      1.54
    9   19   12      1.37     -1.90
   10   18   12     -4.64     -3.84
   11   17   12      0.98     -1.64
   12   16   12      0.63     -0.33
   13   15   12      1.35      5.07
   14   14   12      1.91      0.73
  -13   15   12     -4.21      2.58
  -12   16   12      2.66      2.90
  -11   17   12      0.27      3.31
  -10   18   12      2.94      3.22
   -9   19   12      5.25      1.95
   -8   20   12     -0.37     -2.79
   -7   21   12     -0.74     -1.96
   -6   22   12      0.73      0.98
   -5   23   12      0.93     -0.18
   -4   24   12      1.16     -2.84
   -3   25   12      1.45     -2.00
   -2   26   12      5.14      4.47
   -1   27   12     -1.73     -0.37
    3   31   12      1.73     -1.16
    4   32   12      0.75      2.16
    0   26   12     -2.19     -1.41
    1   25   12      1.68      0.51
    2   24   12      3.20      2.56
    3   23   12      2.76     -4.91
    4   22   12     -1.77      0.85
    5   21   12      2.98      2.02
    6   20   12     -2.07     -1.91
    7   19   12     -5.60     -0.31
    8   18   12     -1.40      4.86
    9   17   12      0.52     -3.38
   10   16   12      4.05     -3.87
   11   15   12      8.30      7.27
   12   14   12     -2.15      5.77
   13   13   12     -0.69     -2.45
  -12   14   12     15.30     -6.34
  -11   15   12     -0.03      1.27
  -10   16   12     -7.29     -1.35
   -9   17   12      2.76     -3.26
   -8   18   12     -2.35      3.45
   -7   19   12      0.84      2.91
   -6   20   12      2.95     -0.31
   -5   21   12      1.34     -0.02
   -4   22   12      0.85      1.12
   -3   23   12     -1.38     -0.03
   -2   24   12     -1.18      0.31
   -1   25   12      2.53      3.56
    0   24   12     -3.86     -2.67
    1   23   12      1.96      2.50
    2   22   12     -0.42     -3.66
    3   21   12     -1.63      3.46
    4   20   12      1.98      6.83
    5   19   12      6.13     -5.08
    6   18   12     -9.52     -1.27
    7   17   12     -0.78      1.78
    8   16   12      5.68      3.41
    9   15   12      4.85     -0.49
   10   14   12     -3.67      1.93
   11   13   12     -5.18     -3.77
   12   12   12      5.43      0.85
  -11   13   12      0.00     -5.25
  -10   14   12     -0.86     -5.61
   -9   15   12     -0.98     -4.88
   -8   16   12     -3.35      0.94
   -7   17   12     -2.28      3.56
   -6   18   12     -0.23     -3.45
   -5   19   12      3.17     -4.68
   -4   20   12     -5.68      0.73
   -3   21   12      4.30      2.47
   -2   22   12     -6.99     -1.53
   -1   23   12      2.51      6.21
    7   31   12      0.75      0.07
    0   22   12     -6.04     -4.31
    1   21   12     -0.99      6.69
    2   20   12      2.13      0.24
    3   19   12     -1.45     -8.63
    4   18   12      2.68      5.86
    5   17   12      3.94      3.48
    6   16   12     -0.67     -6.06
    7   15   12      5.72      0.61
    8   14   12      1.86      1.82
    9   13   12     -8.62      1.36
   10   12   12     13.58      6.84
   11   11   12     -3.26     -4.94
  -10   12   12     -8.46     -3.33
   -9   13   12     -1.78      3.49
   -8   14   12      0.51      6.09
   -7   15   12     -5.77      0.68
   -6   16   12     -4.05      1.12
   -5   17   12     -2.23     -0.47
   -4   18   12      5.18      6.17
   -3   19   12      3.07      3.27
   -2   20   12     -6.52     -2.99
   -1   21   12      2.14      7.61
    0   20   12     -0.73     -2.31
    1   19   12     -3.02     -2.27
    2   18   12      4.03     -1.71
    3   17   12     -5.88      1.65
    4   16   12     -1.41     -2.18
    5   15   12      7.84     -0.77
    6   14   12     -0.60    -10.27
    7   13   12      1.63      2.64
    8   12   12      6.32      8.41
    9   11   12     -2.00      0.16
   10   10   12      2.08      2.41
   -9   11   12      1.10      1.31
   -8   12   12      8.79      6.84
   -7   13   12     -4.01      1.30
   -6   14   12     -3.09      1.26
   -5   15   12      3.92      7.11
   -4   16   12      2.26      0.31
   -3   17   12      5.24      1.99
   -2   18   12     10.17     -3.73
   -1   19   12     -3.43     -0.42
    1   17   12     -0.49      2.75
    2   16   12     -9.32     -1.04
    3   15   12      7.41     -1.11
    4   14   12     -0.11     -3.86
    5   13   12     -2.54      4.39
    6   12   12      5.91     -8.25
    7   11   12     -2.45     -2.85
    8   10   12    -10.55      1.21
    9    9   12      0.78     -0.98
   -8   10   12      1.96     -5.43
   -7   11   12      7.41      2.73
   -6   12   12     -6.06     -0.99
   -5   13   12     -0.58     -4.25
   -4   14   12      9.08      1.30
   -3   15   12      5.00     -3.46
   -2   16   12     -5.40      0.36
   -1   17   12     -2.87     -8.01
    0   18   12     10.63      4.65
    1   15   12      7.41     -5.80
    2   14   12     -4.13    -10.38
    3   13   12     -0.59      2.68
    4   12   12     -6.98     -4.05
    5   11   12      8.63     -0.37
    6   10   12      1.09     -5.11
    7    9   12     -1.71      2.89
    8    8   12     -0.76      9.17
   -7    9   12     -1.78     -6.72
   -6   10   12     -5.96     -7.91
   -5   11   12     12.86      7.80
   -4   12   12     -4.46      3.66
   -3   13   12    -10.77     -4.99
   -2   14   12      8.17      2.39
   -1   15   12      7.33    -10.93
    0   16   12     -4.57      6.40
    1   13   12    -11.07      1.35
    2   12   12      6.70     -5.91
    3   11   12      9.72     -4.65
    4   10   12     -8.57      7.88
    5    9   12      4.89      3.26
    6    8   12      0.24     -0.86
    7    7   12      0.57     -2.61
   -6    8   12      5.40      3.01
   -5    9   12     -6.24      8.02
   -4   10   12     -4.95     -7.35
   -3   11   12     -2.05     -4.46
   -2   12   12     -3.64      7.75
   -1   13   12     -6.79     -4.84
    0   14   12      1.16      1.41
    0   12   12     -2.20      7.15
    1   11   12      7.70     -1.42
    2   10   12      5.64     -4.45
    3    9   12     -3.56      0.87
    4    8   12    -10.25      4.88
    5    7   12     -3.36    -10.07
    6    6   12      2.49     -0.97
   -5    7   12     -2.46      8.09
   -4    8   12      3.74      7.74
   -3    9   12    -14.27      2.46
   -2   10   12      3.49     -9.11
   -1   11   12      9.59     -3.85
    0   10   12     -6.00     -2.15
    1    9   12     -5.21     -0.67
    2    8   12      8.29      7.69
    3    7   12      0.69     -4.72
    4    6   12     -4.52      5.95
    5    5   12      0.45      2.64
   -4    6   12     -7.52     -4.95
   -3    7   12      1.22     -7.65
   -2    8   12      8.87     -1.19
   -1    9   12      1.43      6.46
    0    8   12      1.96      9.48
    1    7   12      1.45     -5.09
    2    6   12      2.98      1.30
    3    5   12      9.43     -8.30
    4    4   12     -7.50      1.02
   -3    5   12      5.59      2.29
   -2    6   12      7.66    -11.86
   -1    7   12      8.80     -8.34
    0    6   12     -3.04     -4.68
    1    5   12     -2.54     -2.62
    2    4   12      4.03     -2.52
    3    3   12     -0.76     -4.25
   -2    4   12      2.76     -1.67
   -1    5   12     -1.46     10.48
    0    4   12      5.79     -1.32
    1    3   12      2.08      9.21
    2    2   12     -0.89     -3.80
   -1    3   12     -8.94     -6.53
   21   25   12     -0.15     -0.59
    0    2   12     -6.41     -4.96
    1    1   12      1.53      6.81
    0    0   12    -25.56      1.41
  -21   25   12      0.25     -0.33
  -20   26   12     -1.92     -0.07
   21   24   13     -1.33      0.03
   22   23   13      0.05     -1.17
   15   28   13      0.54      0.10
   16   27   13      1.52      1.22
   17   26   13     -1.11     -0.31
   18   25   13     -1.74     -0.30
   19   24   13      2.46      0.28
   20   23   13      0.88     -0.99
   21   22   13     -1.23      0.91
  -21   22   13      1.20      0.22
  -20   23   13     -1.25     -1.86
  -19   24   13     -1.49      1.51
  -18   25   13     -0.01      1.45
  -17   26   13     -0.25      0.41
  -16   27   13      2.25      0.81
  -15   28   13      0.54     -0.84
   11   30   13     -1.09     -0.02
   12   29   13     -0.60      0.57
   13   28   13     -0.43      0.28
   14   27   13     -0.88      2.13
   15   26   13     -0.98      0.79
   16   25   13     -1.42     -0.20
   17   24   13      1.78      3.06
   18   23   13     -0.38     -2.20
   19   22   13     -1.52     -3.25
   20   21   13      2.65      1.28
  -20   21   13     -1.44      0.06
  -19   22   13     -2.67      0.64
  -18   23   13     -1.18     -1.82
  -17   24   13     -1.46     -0.48
  -16   25   13     -0.28      0.62
  -15   26   13      1.26     -1.64
  -14   27   13      0.94     -0.84
  -13   28   13      1.45      0.22
  -12   29   13     -0.38      1.07
  -11   30   13     -0.62      1.74
    8   31   13     -2.33      0.46
    9   30   13      0.22     -1.67
   10   29   13      1.32     -1.61
   11   28   13      0.61     -1.04
   12   27   13      2.95     -0.89
   13   26   13     -2.07     -0.55
   14   25   13     -2.40      0.94
   15   24   13      0.28      1.10
   16   23   13      0.54     -1.31
   17   22   13     -1.28      0.96
   18   21   13      1.64     -1.61
   19   20   13     -0.49     -1.54
  -19   20   13      0.68     -1.08
  -18   21   13      4.36     -3.06
  -17   22   13     -3.15     -2.61
  -16   23   13     -2.22      0.35
  -15   24   13     -1.24      2.07
  -14   25   13     -1.59     -2.31
  -13   26   13      2.28      0.27
  -12   27   13     -3.58     -1.39
  -11   28   13      1.60      1.89
  -10   29   13      2.25      1.25
   -9   30   13     -1.56     -0.73
   -8   31   13      0.90     -0.90
    6   31   13     -0.71     -0.62
    7   30   13     -2.47     -0.90
    8   29   13     -0.32     -0.98
    9   28   13      0.45     -0.25
   10   27   13      0.92     -1.62
   11   26   13      0.90     -0.18
   12   25   13      2.57      3.60
   13   24   13      0.54      0.39
   14   23   13      0.51      0.53
   15   22   13     -3.49      1.24
   16   21   13      0.97     -1.81
   17   20   13      0.10      2.46
   18   19   13      0.86      1.53
  -18   19   13     -1.24      2.63
  -17   20   13      2.25      0.43
  -16   21   13      1.86      0.78
  -15   22   13      0.61      0.02
  -14   23   13     -0.02      0.63
  -13   24   13      0.20      2.24
  -12   25   13     -4.43     -1.87
  -11   26   13      0.46     -2.85
  -10   27   13      0.20      1.49
   -9   28   13     -0.75      1.52
   -8   29   13     -0.78     -0.36
   -7   30   13     -0.49     -1.76
   -6   31   13     -0.62     -0.27
    5   30   13      0.61     -0.08
    6   29   13      2.12     -0.80
    7   28   13     -1.35     -1.66
    8   27   13     -0.57      1.04
    9   26   13      0.70      2.83
   10   25   13     -0.06      1.02
   11   24   13      1.93      0.46
   12   23   13     -0.80     -0.87
   13   22   13     -1.65     -1.08
   14   21   13      0.35     -0.65
   15   20   13      0.90      1.15
   16   19   13      1.17      1.86
   17   18   13     -0.87      0.88
  -17   18   13      1.00      1.21
  -16   19   13     -0.87      3.80
  -15   20   13     -0.85      1.10
  -14   21   13     -0.76     -1.80
  -13   22   13      1.51     -0.22
  -12   23   13     -1.64      2.88
  -11   24   13      1.26      1.31
  -10   25   13      1.82     -2.05
   -9   26   13     -0.95     -2.57
   -8   27   13      0.63      4.25
   -7   28   13      3.02      1.33
   -6   29   13     -0.31      1.16
   -5   30   13      0.25      2.73
   -4   31   13      1.44      0.79
    3   30   13      3.13     -0.35
    4   29   13      1.91      0.19
    5   28   13     -0.52      0.70
    6   27   13     -1.21     -0.76
    7   26   13      0.13     -0.88
    8   25   13      2.42      0.45
    9   24   13      5.17     -1.96
   10   23   13     -1.56     -3.66
   11   22   13      2.90     -1.11
   12   21   13     -3.40     -2.34
   13   20   13      2.32     -2.57
   14   19   13      1.05     -1.21
   15   18   13     -1.25      3.11
   16   17   13     -3.13      0.21
  -16   17   13      1.29     -6.53
  -15   18   13      2.89      2.29
  -14   19   13     -3.87     -5.49
  -13   20   13     -2.39     -1.67
  -12   21   13      1.60      5.78
  -11   22   13      6.04      1.44
  -10   23   13      1.09     -6.98
   -9   24   13     -3.37     -1.46
   -8   25   13      0.42      3.34
   -7   26   13      0.43     -2.17
   -6   27   13      0.90     -1.06
   -5   28   13      0.99      1.85
   -4   29   13     -0.66      0.47
   -3   30   13      0.08      0.00
   -2   31   13      2.55      2.36
   -1   32   13     -1.46      1.51
    2   29   13     -0.85      0.16
    3   28   13     -2.03     -2.54
    4   27   13      1.23      2.69
    5   26   13     -1.01      1.71
    6   25   13     -1.07      0.38
    7   24   13      0.14      2.95
    8   23   13     -0.77     -4.03
    9   22   13      2.03     -1.37
   10   21   13     -2.00     -0.76
   11   20   13      1.33      1.72
   12   19   13     -3.01     -0.42
   13   18   13     -0.25     -1.46
   14   17   13      0.82      1.63
   15   16   13     -0.75     -2.15
  -15   16   13     -5.01      1.65
  -14   17   13      2.47     -0.18
  -13   18   13     -1.77      1.93
  -12   19   13     -0.05     -5.76
  -11   20   13      1.12      3.13
  -10   21   13     -2.26     -0.56
   -9   22   13     -0.80     -2.39
   -8   23   13      1.51      2.59
   -7   24   13     -1.56     -3.65
   -6   25   13     -0.34      0.68
   -5   26   13      0.13     -3.79
   -4   27   13     -0.90     -2.94
   -3   28   13      0.35      2.21
   -2   29   13     -1.44      2.50
   -1   30   13     -0.20      1.92
    0   31   13     -0.94      2.33
    1   32   13      0.20      0.20
    2   27   13     -1.20     -1.44
    3   26   13      0.55     -2.01
    4   25   13      0.23      2.41
    5   24   13     -5.31      3.61
    6   23   13     -0.40      5.34
    7   22   13      0.91      6.29
    8   21   13     -1.20      0.78
    9   20   13     -0.12      0.44
   10   19   13      0.50      5.05
   11   18   13      1.74      4.11
   12   17   13      2.62      1.46
   13   16   13      2.53     -4.22
   14   15   13      4.12      5.00
  -14   15   13     -1.22      0.91
  -13   16   13     -3.91      2.75
  -12   17   13      8.09     -0.25
  -11   18   13     -2.74     -3.49
  -10   19   13     -0.59      4.02
   -9   20   13      0.83      2.03
   -8   21   13     -1.07      1.09
   -7   22   13      3.04     -0.88
   -6   23   13      0.70     -2.87
   -5   24   13      0.61      0.78
   -4   25   13      0.75      2.35
   -3   26   13      4.02      3.39
   -2   27   13     -2.31      0.92
   -1   28   13      3.31      1.06
    0   29   13     -2.27      0.49
    1   30   13      1.95      0.32
    2   31   13      1.56      1.10
    1   26   13      2.30     -0.38
    2   25   13     -0.53     -3.41
    3   24   13     -3.58      0.38
    4   23   13     -0.27      0.05
    5   22   13      2.19     -3.39
    6   21   13     -1.15      2.15
    7   20   13     -0.43      1.00
    8   19   13      2.20      3.56
    9   18   13     -5.17      0.56
   10   17   13      0.53      3.34
   11   16   13     -0.37      5.98
   12   15   13     -1.30      1.65
   13   14   13     -1.37      0.82
  -13   14   13      0.32     -1.40
  -12   15   13      2.68      1.46
  -11   16   13     -6.73      0.48
  -10   17   13      1.43      4.58
   -9   18   13      1.66      2.78
   -8   19   13     -0.46      1.71
   -7   20   13     -1.20      0.65
   -6   21   13     -0.24      0.21
   -5   22   13      1.50     -1.27
   -4   23   13     -1.34     -1.20
   -3   24   13      3.65      0.44
   -2   25   13     -5.20     -4.14
   -1   26   13      3.08     -0.43
    0   27   13     -1.32      0.66
    1   28   13      0.35      0.42
    1   24   13     -1.86      3.57
    2   23   13      0.97      5.69
    3   22   13      0.54     -0.86
    4   21   13     -1.88      4.00
    5   20   13      3.84     -0.46
    6   19   13     -1.07     -4.43
    7   18   13      2.77      0.87
    8   17   13     -0.01     -0.97
    9   16   13     -6.66      0.16
   10   15   13      4.81      4.45
   11   14   13      1.10     -1.96
   12   13   13     -9.41     -0.29
  -12   13   13      0.37     -0.22
  -11   14   13     -2.80      2.38
  -10   15   13     -4.92      3.16
   -9   16   13      2.57      0.87
   -8   17   13     -7.98      1.68
   -7   18   13     -1.65     -2.16
   -6   19   13      2.66     -0.81
   -5   20   13     -4.26      2.16
   -4   21   13      2.16     -0.75
   -3   22   13     -1.10      1.41
   -2   23   13      0.77     -5.11
   -1   24   13      0.31      3.69
    0   25   13     -1.34     -1.63
    1   22   13     -0.58     -1.59
    2   21   13     -0.57     12.54
    3   20   13     -0.59     -0.46
    4   19   13     -9.32     -1.83
    5   18   13      6.12      2.18
    6   17   13      1.25      0.05
    7   16   13    -10.41      5.56
    8   15   13      6.40      1.26
    9   14   13      7.72     -2.11
   10   13   13      4.57      6.21
   11   12   13      1.56      2.51
  -11   12   13     -0.93     -3.82
  -10   13   13     -1.80     -3.06
   -9   14   13      5.92     -2.80
   -8   15   13     -2.19      0.76
   -7   16   13     -6.15     -1.69
   -6   17   13      0.49     -4.43
   -5   18   13      3.16      2.27
   -4   19   13     -1.06     -8.51
   -3   20   13     -2.61     -7.37
   -2   21   13      4.86      0.03
   -1   22   13     -2.09      2.30
    0   23   13      3.86     -1.77
    2   19   13     -3.20     -1.54
    3   18   13      5.02      2.81
    4   17   13     -6.42      1.11
    5   16   13     -1.36     -1.91
    6   15   13      2.54     -2.03
    7   14   13     -4.04      7.43
    8   13   13     -3.70      1.71
    9   12   13     -1.17      4.60
   10   11   13     -2.02     -1.91
  -10   11   13      2.63     -2.04
   -9   12   13      1.52      5.09
   -8   13   13     -6.66      7.64
   -7   14   13      8.51     -2.33
   -6   15   13      1.15     -5.09
   -5   16   13     -3.81      3.29
   -4   17   13      0.33      2.93
   -3   18   13     -0.77     -0.94
   -2   19   13      2.15      1.91
   -1   20   13     -3.66     -1.04
    0   21   13      0.82      1.79
    2   17   13      0.62      1.86
    3   16   13     -4.57     -2.98
    4   15   13     -0.92     -1.14
    5   14   13      6.38     -0.33
    6   13   13     -7.45     -4.19
    7   12   13     -5.31      0.57
    8   11   13      1.04     -3.91
    9   10   13      0.23      1.31
   -9   10   13     -2.07     -2.10
   -8   11   13     -1.33     -2.94
   -7   12   13     -1.30     -1.40
   -6   13   13      3.75     -0.67
   -5   14   13     -0.51      0.22
   -4   15   13     -0.73     -2.92
   -3   16   13     -3.65     -1.92
   -2   17   13      4.47      0.34
   -1   18   13      6.42      7.93
    0   19   13     -9.18      1.52
    1   20   13      1.98     -3.58
    1   16   13      1.34     -1.09
    2   15   13     10.97     -0.31
    3   14   13     -3.09      4.81
    4   13   13    -11.86     -0.53
    5   12   13      8.83     -1.76
    6   11   13      1.07     -2.69
    7   10   13      4.86      0.87
    8    9   13     -8.62      5.74
   -8    9   13     -1.58     -4.22
   -7   10   13      7.16      0.53
   -6   11   13      1.02     -0.23
   -5   12   13     -4.22      3.71
   -4   13   13     -7.40     -6.22
   -3   14   13      4.49     -0.30
   -2   15   13      6.45     -1.43
   -1   16   13     -0.18    -12.88
    0   17   13    -10.11     -1.07
    1   18   13      9.19      3.97
    1   14   13      7.01     -1.26
    2   13   13     -1.73     -0.71
    3   12   13     -3.55     -0.20
    4   11   13      2.48     -4.49
    5   10   13     -2.17      1.38
    6    9   13     -3.50      5.29
    7    8   13      1.35     -4.38
   -7    8   13      1.79      6.45
   -6    9   13     -1.37      8.80
   -5   10   13     -0.22      9.35
   -4   11   13      0.01      0.51
   -3   12   13     -1.03     -3.24
   -2   13   13      0.01      4.27
   -1   14   13     -0.33      5.76
    0   15   13     -1.43      2.19
    1   12   13     -4.61     -1.32
    2   11   13     12.18     -0.71
    3   10   13    -10.58      2.09
    4    9   13     -7.38      1.89
    5    8   13      6.36      0.47
    6    7   13      7.09     -2.63
   -6    7   13     -6.25      0.80
   -5    8   13     -4.87      5.94
   -4    9   13     -7.39      0.03
   -3   10   13      5.67     -7.68
   -2   11   13     10.24      2.45
   -1   12   13     -3.31      1.06
    0   13   13     -7.96      4.26
    0   11   13      8.14      0.20
    1   10   13     -5.93      0.57
    2    9   13      7.99      6.82
    3    8   13      0.02     -1.99
    4    7   13     -2.08     -6.04
    5    6   13     -2.43      7.83
   -5    6   13     -0.02     -9.84
   -4    7   13     -3.83    -14.05
   -3    8   13      3.01      2.65
   -2    9   13     -5.72      3.20
   -1   10   13     -7.79     -6.49
    0    9   13      4.59      3.35
    1    8   13      0.40     -2.00
    2    7   13     -1.44     -4.58
    3    6   13      3.56     -1.10
    4    5   13     -1.62      3.68
   -4    5   13     -2.98      0.96
   -3    6   13      9.52      0.27
   -2    7   13      0.48     -3.16
   -1    8   13      0.84      3.03
    0    7   13      0.56      1.03
    1    6   13     -0.74      0.08
    2    5   13      8.22      2.10
    3    4   13      3.36     -2.65
   -3    4   13      0.53      4.13
   -2    5   13     -5.72      2.67
   -1    6   13      4.20     -0.90
    0    5   13     -3.22      5.51
    1    4   13     -4.89      1.43
    2    3   13     -1.22    -15.24
   -2    3   13     -0.91      2.26
   -1    4   13      4.31     -2.21
   20   25   13     -1.44     -0.94
    0    3   13     -7.70     -7.44
    1    2   13     -2.93      9.14
   -1    2   13     12.02      3.35
    0    1   13     -5.76      1.05
  -22   23   13      1.70     -1.47
  -21   24   13      1.61     -0.07
  -20   25   13      0.74     -1.15
    4   31   13      0.30      1.84
   15   27   14     -0.60      1.66
   16   26   14     -1.70     -0.39
   17   25   14      0.76      0.04
   18   24   14      0.58      1.33
   19   23   14     -2.49     -0.50
   20   22   14     -0.60     -0.50
   21   21   14      3.11     -0.67
  -20   22   14      0.89     -0.39
  -19   23   14     -1.78     -2.93
  -18   24   14      1.19      1.00
  -17   25   14     -0.63      0.74
  -16   26   14      0.86     -0.63
   12   28   14      0.71      0.65
   13   27   14      1.88      0.51
   14   26   14     -0.59      0.02
   15   25   14     -2.92      1.49
   16   24   14      1.47     -0.90
   17   23   14     -2.16      0.00
   18   22   14     -3.30      1.72
   19   21   14      1.21      0.12
   20   20   14      0.55     -0.20
  -19   21   14     -1.61      1.08
  -18   22   14     -3.02      0.55
  -17   23   14      0.08     -0.77
  -16   24   14      1.23      2.01
  -15   25   14     -0.15     -2.18
  -14   26   14     -1.47      1.19
  -13   27   14     -2.52      0.66
  -12   28   14      0.31     -2.24
  -11   29   14      0.43      0.63
    9   29   14     -1.45     -0.18
   10   28   14     -1.01      0.89
   11   27   14     -0.70      0.97
   12   26   14      2.41     -0.14
   13   25   14     -0.88      0.55
   14   24   14     -0.09     -1.26
   15   23   14     -0.93     -1.47
   16   22   14     -0.64     -1.53
   17   21   14     -0.72      1.65
   18   20   14     -1.47      2.00
   19   19   14     -2.06      1.93
  -18   20   14     -0.65      1.43
  -17   21   14      1.43      2.96
  -16   22   14     -6.11     -0.60
  -15   23   14      0.63      0.41
  -14   24   14      3.17      0.36
  -13   25   14     -1.21      1.10
  -12   26   14     -1.90     -0.72
  -11   27   14     -2.27     -0.54
  -10   28   14      0.19      0.63
   -9   29   14     -2.10      0.93
   -8   30   14     -1.23      2.03
    6   30   14      0.92     -0.03
    7   29   14      2.11     -0.72
    8   28   14     -0.22      2.22
    9   27   14     -0.66      0.52
   10   26   14      2.70     -0.71
   11   25   14     -1.21     -0.71
   12   24   14     -5.07     -2.24
   13   23   14     -1.34     -2.07
   14   22   14      2.15      0.16
   15   21   14     -2.57     -1.26
   16   20   14     -0.23     -1.34
   17   19   14      1.86      1.85
   18   18   14     -1.90      1.73
  -17   19   14     -1.56     -2.61
  -16   20   14     -2.31     -7.77
  -15   21   14      1.43      3.69
  -14   22   14     -0.43      0.50
  -13   23   14      1.24     -0.37
  -12   24   14     -2.60     -2.53
  -11   25   14      0.11      1.32
  -10   26   14      1.48      1.49
   -9   27   14     -3.02     -0.66
   -8   28   14      0.70      0.08
   -7   29   14      3.62      0.14
   -6   30   14     -1.49      1.01
    5   29   14     -0.78      1.14
    6   28   14     -1.63     -0.04
    7   27   14      0.37      1.00
    8   26   14     -0.74     -1.35
    9   25   14      3.64     -0.49
   10   24   14      2.36      1.99
   11   23   14     -1.39     -2.90
   12   22   14     -0.69      1.49
   13   21   14      2.49     -2.37
   14   20   14     -0.30      1.84
   15   19   14     -2.01     -2.96
   16   18   14     -2.78     -0.87
   17   17   14      2.89     -0.30
  -16   18   14     -0.19     -0.74
  -15   19   14     -0.72      0.13
  -14   20   14      9.07     -0.87
  -13   21   14     -0.03     -0.34
  -12   22   14     -0.75     -2.98
  -11   23   14      0.23      1.20
  -10   24   14     -1.99     -0.43
   -9   25   14      1.72      0.44
   -8   26   14      0.56     -0.36
   -7   27   14     -1.49     -1.54
   -6   28   14     -1.03      2.26
   -5   29   14      1.31     -1.25
   -4   30   14      2.22     -0.45
    4   28   14     -1.24      1.61
    5   27   14      1.20     -1.49
    6   26   14      0.51     -0.16
    7   25   14     -3.05     -1.86
    8   24   14      1.38      0.48
    9   23   14      2.71      1.18
   10   22   14     -4.34      1.02
   11   21   14      3.74     -0.80
   12   20   14      1.34      0.49
   13   19   14      1.82     -4.52
   14   18   14     -1.45      0.99
   15   17   14     -1.40     -4.88
   16   16   14      2.64      2.59
  -15   17   14      0.71      3.61
  -14   18   14     -1.44     -2.46
  -13   19   14      1.40      2.20
  -12   20   14      4.40      4.17
  -11   21   14     -1.36     -0.90
  -10   22   14      1.60      0.88
   -9   23   14      1.21     -0.81
   -8   24   14      1.20      2.11
   -7   25   14      1.61     -0.84
   -6   26   14      1.07      0.89
   -5   27   14     -0.25      1.14
   -4   28   14     -2.10     -0.75
   -3   29   14      1.89     -0.41
   -2   30   14     -1.79      1.41
   -1   31   14     -1.13     -1.83
    3   27   14      0.20      0.93
    4   26   14      0.23      1.50
    5   25   14      0.05     -0.92
    6   24   14     -4.33      1.20
    7   23   14     -3.09      2.10
    8   22   14     -0.52      1.21
    9   21   14     -3.09      3.49
   10   20   14     -4.90      2.58
   11   19   14      1.03     -0.11
   12   18   14      4.05     -0.01
   13   17   14     -1.09     -3.63
   14   16   14      0.51      2.44
   15   15   14     -1.54     -1.04
  -14   16   14     -5.00     -6.24
  -13   17   14     -3.54     -0.41
  -12   18   14      1.59      6.79
  -11   19   14      0.23      1.28
  -10   20   14     -2.37      1.65
   -9   21   14      2.48     -4.41
   -8   22   14     -0.83      2.06
   -7   23   14     -2.25     -2.61
   -6   24   14      2.33     -0.51
   -5   25   14     -0.35      4.49
   -4   26   14     -2.99     -0.81
   -3   27   14     -2.98      2.20
   -2   28   14     -0.77      1.69
   -1   29   14     -2.47      0.45
    0   30   14      0.59     -0.50
    1   31   14     -1.06      1.57
    3   25   14     -0.89     -1.27
    4   24   14     -2.64      2.91
    5   23   14      6.74      2.58
    6   22   14      0.49     -0.82
    7   21   14     -4.20      4.20
    8   20   14     -0.07     -0.13
    9   19   14     -5.97      3.54
   10   18   14      2.33      2.26
   11   17   14     -1.48     -2.17
   12   16   14     -4.54      0.46
   13   15   14      0.13      1.68
   14   14   14     -0.61     -1.50
  -13   15   14     -2.38      1.60
  -12   16   14      0.82      0.49
  -11   17   14      1.38     -1.71
  -10   18   14     -1.49      2.81
   -9   19   14      0.39     -3.85
   -8   20   14     -0.99      0.37
   -7   21   14      4.27     -0.15
   -6   22   14      1.87      0.43
   -5   23   14      0.80      0.77
   -4   24   14      4.34     -0.40
   -3   25   14     -1.83      3.13
   -2   26   14      0.64     -1.04
   -1   27   14     -0.25      1.99
    0   28   14      3.64     -1.79
    1   29   14     -1.60      5.19
    2   30   14     -0.40     -1.10
    3   23   14     -0.19     -1.68
    4   22   14      0.00     -0.53
    5   21   14      0.86      5.09
    6   20   14      3.04     -5.00
    7   19   14     -3.34      1.56
    8   18   14      4.46      1.96
    9   17   14      3.07     -3.07
   10   16   14     -6.86      0.74
   11   15   14      1.71     -0.24
   12   14   14     -1.45     -3.49
   13   13   14     -6.89      0.04
  -12   14   14      1.23      3.06
  -11   15   14     -2.04     -1.31
  -10   16   14     -3.09     -0.53
   -9   17   14      3.47     -0.63
   -8   18   14     -0.74     -0.41
   -7   19   14      3.97      1.92
   -6   20   14      1.38     -5.90
   -5   21   14     -0.10      1.35
   -4   22   14      1.79      1.11
   -3   23   14      0.34     -3.19
   -2   24   14      5.27     -0.31
   -1   25   14      0.53     -0.30
    0   26   14      0.06     -0.35
    1   27   14     -0.90      1.61
    2   28   14      1.62     -1.30
    3   29   14      1.95      2.07
    4   30   14      1.03     -1.26
    3   21   14     -5.66      1.04
    4   20   14     -1.25     -2.18
    5   19   14     -1.65      1.81
    6   18   14      1.64      0.10
    7   17   14     -2.72      0.82
    8   16   14      1.60      1.73
    9   15   14     -4.23      3.35
   10   14   14     -2.10      0.36
   11   13   14     -0.73     -1.73
   12   12   14     -2.74     -2.96
  -11   13   14     -0.63     -1.14
  -10   14   14     -0.16     -1.21
   -9   15   14      2.64      4.66
   -8   16   14     -1.60      0.41
   -7   17   14      0.79     -3.45
   -6   18   14      2.23      2.91
   -5   19   14     -5.41     -3.40
   -4   20   14     -0.56     -3.43
   -3   21   14     -1.87      0.79
   -2   22   14     -0.36      1.01
   -1   23   14     -4.99     -3.77
    0   24   14     -1.95      3.20
    1   25   14      0.71     -4.45
    2   26   14      2.80      4.27
    3   19   14      1.06     -1.72
    4   18   14     -1.04      3.10
    5   17   14     -2.94      1.56
    6   16   14     -1.14     -6.72
    7   15   14     -1.99      0.70
    8   14   14      1.25     -0.95
    9   13   14     -4.53      1.74
   10   12   14     -1.03     -3.10
   11   11   14      7.82     -1.14
  -10   12   14     -5.12     -2.33
   -9   13   14      6.35     -1.69
   -8   14   14      5.05      0.05
   -7   15   14     -6.78     -6.03
   -6   16   14      0.14     -1.79
   -5   17   14      2.60      0.75
   -4   18   14      3.47     -1.67
   -3   19   14     -2.44     -1.50
   -2   20   14     -0.82      0.57
   -1   21   14      2.57      1.36
    0   22   14     -4.66      3.38
    1   23   14      0.49     -5.33
    2   24   14      3.20      3.53
    8   30   14      0.03     -0.34
    2   18   14      0.86      2.80
    3   17   14     -4.94     -5.46
    4   16   14     -0.91     -0.04
    5   15   14      7.31      4.77
    6   14   14      3.25      3.26
    7   13   14      0.09     -6.65
    8   12   14      3.10      1.94
    9   11   14      4.79      6.24
   10   10   14     -0.79     -1.07
   -9   11   14      1.94      1.61
   -8   12   14      0.48     -5.05
   -7   13   14     -5.63     -6.28
   -6   14   14     -2.14      6.29
   -5   15   14      4.68      1.47
   -4   16   14     -4.77     -4.93
   -3   17   14      0.82     -4.20
   -2   18   14      2.20      3.21
   -1   19   14      1.72     -0.45
    0   20   14      1.47     -3.61
    1   21   14     -1.57      1.04
    2   22   14     -3.78     -0.03
    2   16   14     -0.61     -1.08
    3   15   14      9.08     -2.87
    4   14   14     -1.53      5.98
    5   13   14     -0.78     -4.45
    6   12   14     -0.93      1.03
    7   11   14      4.38      5.30
    8   10   14     -0.35      1.15
    9    9   14     -5.19     -5.61
   -8   10   14      0.91      5.27
   -7   11   14      5.42      3.10
   -6   12   14     -3.68      5.01
   -5   13   14     -6.50      2.16
   -4   14   14      5.60     -3.57
   -3   15   14     -0.58      8.25
   -2   16   14      1.02      3.06
   -1   17   14      0.43     -0.82
    0   18   14      3.35     -2.89
    1   19   14      5.85      3.36
    2   20   14     -1.12     -1.34
   11   29   14     -0.23      0.06
    2   14   14      3.93      5.44
    3   13   14     -8.56    -18.22
    4   12   14     -3.11      5.16
    5   11   14      1.59      6.99
    6   10   14     -0.94     -1.36
    7    9   14     -5.77     -4.55
    8    8   14     -0.03      3.05
   -7    9   14      1.56      0.85
   -6   10   14      3.49     -1.85
   -5   11   14      0.39     -0.62
   -4   12   14     -2.36     -8.48
   -3   13   14     -7.66      1.70
   -2   14   14      6.52     -1.21
   -1   15   14      1.68      3.70
    0   16   14     -5.72     -2.99
    1   17   14     -4.49     -0.60
    1   13   14    -10.93      5.01
    2   12   14      4.89      3.83
    3   11   14      3.01      2.05
    4   10   14     -3.72     -3.04
    5    9   14     -2.76      3.55
    6    8   14      3.09      1.63
    7    7   14     -2.62      8.91
   -6    8   14     -0.37      2.28
   -5    9   14     -0.19     -7.96
   -4   10   14      3.91      1.05
   -3   11   14      5.50      5.16
   -2   12   14      0.05      1.68
   -1   13   14     -7.18     -4.57
    0   14   14     -1.17     -6.32
    1   15   14      5.74     10.86
    1   11   14      3.44      6.48
    2   10   14     -3.32     -6.51
    3    9   14     -9.26      0.95
    4    8   14      3.11     -6.27
    5    7   14     -6.24      8.50
    6    6   14      2.85     -1.02
   -5    7   14      4.00     -0.04
   -4    8   14     -3.10      7.74
   -3    9   14      0.37      3.60
   -2   10   14     -3.55     -4.47
   -1   11   14      6.18     -0.59
    0   12   14     -3.63      1.58
    0   10   14     -3.93     -5.05
    1    9   14     -5.70      4.76
    2    8   14      8.15     -5.03
    3    7   14     -0.79      6.23
    4    6   14      3.86     -8.35
    5    5   14      0.36     -4.70
   -4    6   14      2.54      8.10
   -3    7   14      3.58      0.62
   -2    8   14     -4.40      3.12
   -1    9   14     -4.02     -3.20
    0    8   14      5.99     11.99
    1    7   14     -0.36     -1.00
    2    6   14      6.53     -2.20
    3    5   14     -5.21      5.08
    4    4   14     -0.79     -6.20
   -3    5   14      3.06      1.18
   -2    6   14     -0.60      0.84
   -1    7   14     -0.15     -5.77
    0    6   14     -3.22     -2.27
    1    5   14     -9.58      5.51
    2    4   14      7.67      4.81
    3    3   14      4.99     -4.82
   -2    4   14     -5.96      0.82
   -1    5   14      3.59      6.48
    0    4   14     -9.34     -3.95
    1    3   14      0.77     -3.47
    2    2   14      2.98      9.30
   -1    3   14     -3.00     -2.73
    0    2   14      0.24     -0.26
    1    1   14     -1.56     -4.63
    0    0   14      9.89     -9.64
  -15   27   14     -1.13     -0.87
   15   26   15     -1.93     -3.83
   16   25   15     -1.38      0.23
   17   24   15      0.16      0.92
   18   23   15     -0.52     -0.63
   19   22   15     -0.67      1.22
   20   21   15     -1.79     -0.91
  -20   21   15      0.74     -0.52
  -19   22   15      0.58     -2.46
  -18   23   15     -0.39     -1.48
  -17   24   15     -0.54      0.40
  -16   25   15     -1.26     -0.49
  -15   26   15      2.17     -1.01
   12   27   15      0.53      0.02
   13   26   15     -1.32     -0.46
   14   25   15     -1.50     -3.82
   15   24   15      2.33      1.28
   16   23   15      1.12     -0.95
   17   22   15      1.02     -2.06
   18   21   15     -0.35      0.88
   19   20   15      2.17      0.38
  -19   20   15     -1.03     -0.70
  -18   21   15     -0.82      1.46
  -17   22   15     -0.82     -0.57
  -16   23   15      1.00     -0.57
  -15   24   15      0.19      0.93
  -14   25   15      0.15     -0.72
  -13   26   15      1.40      1.23
  -12   27   15     -1.66     -0.06
    9   28   15      1.29     -0.19
   10   27   15     -0.64     -0.47
   11   26   15     -1.69     -0.74
   12   25   15      0.20     -0.89
   13   24   15     -0.45      2.14
   14   23   15     -0.95     -0.05
   15   22   15      0.09     -1.97
   16   21   15     -1.09      0.22
   17   20   15      0.61      0.30
   18   19   15     -3.16     -1.87
  -18   19   15      0.00     -0.25
  -17   20   15      0.77     -0.22
  -16   21   15      0.42      1.70
  -15   22   15     -0.92      1.67
  -14   23   15      1.14      0.29
  -13   24   15     -4.13      0.73
  -12   25   15      1.46      0.71
  -11   26   15      0.18     -0.61
  -10   27   15      0.77     -0.44
   -9   28   15     -1.85      1.14
    7   28   15     -0.36     -1.47
    8   27   15     -0.09     -0.38
    9   26   15      1.75     -0.73
   10   25   15     -1.05     -0.66
   11   24   15      0.38     -0.62
   12   23   15      2.43      0.17
   13   22   15     -3.58      0.60
   14   21   15     -0.52      1.89
   15   20   15     -0.57      1.66
   16   19   15     -2.66      1.74
   17   18   15      1.55     -0.12
  -17   18   15      1.82     -0.87
  -16   19   15     -1.01     -1.81
  -15   20   15      0.58      1.42
  -14   21   15      0.40      3.49
  -13   22   15     -0.69     -1.75
  -12   23   15      1.69     -0.51
  -11   24   15      0.00      0.78
  -10   25   15      3.42     -1.41
   -9   26   15     -1.89     -2.64
   -8   27   15     -0.13     -1.55
   -7   28   15      0.86      0.53
   -6   29   15     -1.30     -0.82
    5   28   15      1.62      0.14
    6   27   15     -0.81      1.18
    7   26   15      0.77     -0.70
    8   25   15      1.92      1.00
    9   24   15     -1.20     -1.77
   10   23   15      2.64     -1.14
   11   22   15     -2.25     -2.00
   12   21   15      1.32     -1.01
   13   20   15      3.12     -4.87
   14   19   15      0.27      2.64
   15   18   15     -1.77      1.95
   16   17   15      1.69     -2.03
  -16   17   15     -1.37      1.04
  -15   18   15     -0.75      1.56
  -14   19   15     -2.87      0.89
  -13   20   15     -0.19      1.20
  -12   21   15      4.04      2.53
  -11   22   15      2.54      2.37
  -10   23   15     -1.16      1.95
   -9   24   15     -0.69     -0.32
   -8   25   15     -0.60     -1.02
   -7   26   15      1.43     -0.93
   -6   27   15      1.39      0.55
   -5   28   15      1.80      0.34
   -4   29   15     -0.66     -0.77
    5   26   15      2.57      4.84
    6   25   15     -2.18     -0.11
    7   24   15     -1.00     -1.92
    8   23   15      0.76      2.24
    9   22   15     -2.87      1.17
   10   21   15      1.73      1.25
   11   20   15      2.03     -3.04
   12   19   15     -1.21     -0.81
   13   18   15     -2.38     -0.67
   14   17   15      3.20     -3.35
   15   16   15     -1.78     -1.38
  -15   16   15     -2.39     -0.59
  -14   17   15      0.55     -2.06
  -13   18   15      4.18      3.02
  -12   19   15      0.40      1.53
  -11   20   15     -1.99      0.74
  -10   21   15     -0.50      1.56
   -9   22   15      1.77     -0.10
   -8   23   15      0.18      0.93
   -7   24   15     -0.39      1.94
   -6   25   15     -3.00      1.07
   -5   26   15     -0.52      1.82
   -4   27   15      0.25      1.32
   -3   28   15     -0.35     -0.44
   -2   29   15     -0.39      0.22
    4   25   15     -2.67      0.36
    5   24   15      1.11      2.22
    6   23   15     -3.07     -2.62
    7   22   15     -5.38     -1.62
    8   21   15     -0.02      4.01
    9   20   15     -1.99      0.20
   10   19   15     -1.88     -0.30
   11   18   15     -0.14      3.26
   12   17   15     -4.31     -2.64
   13   16   15     -1.21      0.23
   14   15   15      5.33      1.06
  -14   15   15     -2.66     -3.23
  -13   16   15      1.94     -0.10
  -12   17   15     -0.03      4.74
  -11   18   15     -4.64      1.13
  -10   19   15      2.05     -1.20
   -9   20   15     -0.48     -1.40
   -8   21   15     -1.63      3.41
   -7   22   15      0.78      0.09
   -6   23   15      0.91     -0.17
   -5   24   15      0.47      1.14
   -4   25   15     -2.01     -0.86
   -3   26   15     -1.09      0.08
   -2   27   15      0.19      3.19
   -1   28   15     -3.93     -1.44
    0   29   15     -0.77      0.95
    4   23   15      2.77     -2.68
    5   22   15     -0.75      3.92
    6   21   15     -2.42      2.45
    7   20   15     -0.49      1.85
    8   19   15      1.99      2.34
    9   18   15      0.84     -1.22
   10   17   15     -2.58     -3.07
   11   16   15      1.52      2.32
   12   15   15      0.19      0.70
   13   14   15      1.15      1.15
  -13   14   15      0.73      2.16
  -12   15   15     -3.71      4.92
  -11   16   15      3.62      3.15
  -10   17   15      0.38      2.38
   -9   18   15     -4.35      2.16
   -8   19   15      1.12      3.20
   -7   20   15     -0.55      2.21
   -6   21   15     -1.77      1.04
   -5   22   15     -5.24     -1.34
   -4   23   15      4.87      0.54
   -3   24   15      0.01      2.79
   -2   25   15     -1.12      0.66
   -1   26   15     -1.08     -3.40
    0   27   15      2.30      2.70
    1   28   15     -1.99     -0.26
    2   29   15      2.26      0.34
    4   21   15      5.07     -0.70
    5   20   15      2.28      1.83
    6   19   15      1.11      0.89
    7   18   15     -1.77      3.55
    8   17   15     -3.57     -2.96
    9   16   15      0.73     -1.78
   10   15   15      0.88     -1.63
   11   14   15     -1.75      4.19
   12   13   15     -1.17      2.00
  -12   13   15      6.44      4.65
  -11   14   15      6.50      2.65
  -10   15   15      0.09     -4.70
   -9   16   15     -2.22      1.92
   -8   17   15     -1.77      2.58
   -7   18   15     -0.07      0.69
   -6   19   15      2.80      2.15
   -5   20   15      2.18     -0.91
   -4   21   15      0.49      0.22
   -3   22   15      1.38      0.61
   -2   23   15      2.21     -0.88
   -1   24   15      0.53     -2.16
    0   25   15      0.41     -4.09
    1   26   15     -1.05     -1.24
    2   27   15      2.61      0.77
    3   28   15      1.95     -0.85
    4   29   15     -2.31      0.15
    4   19   15      5.47     -0.57
    5   18   15     -0.29      2.69
    6   17   15     -1.81     -2.50
    7   16   15      0.28      2.84
    8   15   15      0.37     -1.36
    9   14   15     -0.66     -2.63
   10   13   15     -5.57      1.78
   11   12   15      4.47      3.82
  -11   12   15     -0.19      2.16
  -10   13   15     -6.30     -4.64
   -9   14   15     -1.04      2.53
   -8   15   15      1.41     -2.23
   -7   16   15      2.82     -3.72
   -6   17   15     -2.36      4.68
   -5   18   15     -0.23      0.76
   -4   19   15      0.23      2.17
   -3   20   15      1.45     -2.76
   -2   21   15     -0.96     -0.43
   -1   22   15      0.21      2.78
    0   23   15     -3.07     -3.68
    1   24   15      0.03      1.92
    2   25   15     -1.60      1.19
    3   26   15      1.46      2.18
    4   27   15     -1.30     -0.98
    6   29   15     -0.10      0.32
    3   18   15     -1.36      0.21
    4   17   15     -3.17      0.27
    5   16   15      2.19     -2.09
    6   15   15      2.24      1.50
    7   14   15     -1.33      0.33
    8   13   15     -0.33      0.45
    9   12   15     -3.49     -4.03
   10   11   15      0.68      4.56
  -10   11   15     -2.76      0.95
   -9   12   15     -1.90     -1.93
   -8   13   15      2.85      3.13
   -7   14   15      1.33     -3.18
   -6   15   15      2.76      1.29
   -5   16   15     -1.44      2.06
   -4   17   15      2.16     -2.99
   -3   18   15     -0.99      5.83
   -2   19   15     -2.08     -1.71
   -1   20   15      0.54     -3.17
    0   21   15      0.87     -2.22
    1   22   15      0.78      3.95
    2   23   15      1.59     -0.65
    3   24   15      2.52      1.41
    3   16   15     -2.23     -5.89
    4   15   15     -4.80      7.15
    5   14   15     -2.55      0.19
    6   13   15      2.22      0.18
    7   12   15     -5.46     -0.26
    8   11   15      0.50      1.91
    9   10   15     -3.26      2.17
   -9   10   15      5.35      2.92
   -8   11   15      5.42      2.82
   -7   12   15     -3.77     -5.46
   -6   13   15     -3.68     -0.11
   -5   14   15      2.41      6.65
   -4   15   15      0.37      2.23
   -3   16   15     -2.46      1.33
   -2   17   15      5.59      1.05
   -1   18   15     -0.66      4.22
    0   19   15      1.21     -0.63
    1   20   15     -1.67     -3.10
    2   21   15      1.77     -3.19
    3   22   15      1.50     -2.22
    3   14   15      0.62      1.56
    4   13   15     -2.36     -2.13
    5   12   15      2.01     -4.18
    6   11   15      8.78      0.76
    7   10   15     -8.00     -3.10
    8    9   15      2.90      4.41
   -8    9   15      1.76     -0.37
   -7   10   15     -1.78     -3.46
   -6   11   15      0.77      6.84
   -5   12   15      0.21     -7.79
   -4   13   15     -2.23     -5.30
   -3   14   15     -2.61      3.18
   -2   15   15      1.73      6.77
   -1   16   15     -3.82     -1.60
    0   17   15      4.66      0.93
    1   18   15      0.35      6.82
    2   19   15     -0.96      2.38
    3   20   15     -5.73     -4.14
    2   13   15     -2.49     -1.62
    3   12   15      2.90      3.80
    4   11   15     -0.95      3.12
    5   10   15     -2.61     -3.15
    6    9   15      0.50      0.98
    7    8   15     -0.55     -0.99
   -7    8   15     -2.34     -3.30
   -6    9   15      0.25      2.60
   -5   10   15     -2.42     -0.21
   -4   11   15      6.06      2.20
   -3   12   15     -1.35     -6.99
   -2   13   15    -11.11     -3.56
   -1   14   15      8.65      4.34
    0   15   15      7.40      2.33
    1   16   15     -2.55     -0.92
    2   17   15      2.22      2.94
    1   12   15     -2.46      1.88
    2   11   15     -4.15      5.27
    3   10   15      0.16      2.78
    4    9   15     -4.72     -0.20
    5    8   15     -0.71     -2.75
    6    7   15     -1.81     -0.34
   -6    7   15      2.62      2.17
   -5    8   15      0.86     -0.75
   -4    9   15     -0.08     -1.28
   -3   10   15     -4.88     -2.46
   -2   11   15      4.02      7.97
   -1   12   15      1.57      5.13
    0   13   15     -5.29    -10.02
    1   14   15     -1.74      4.52
    2   15   15     -0.11      8.55
    1   10   15     -0.60      0.00
    2    9   15      0.69     -1.60
    3    8   15      2.88      2.91
    4    7   15    -11.75      2.10
    5    6   15     -0.19      3.94
   -5    6   15     -5.74     -3.66
   -4    7   15      1.41     -0.68
   -3    8   15     -0.09      2.70
   -2    9   15     -0.46     -6.04
   -1   10   15      6.01      5.02
    0   11   15     -2.76      1.94
    0    9   15    -17.25     -6.69
    1    8   15     -2.65      4.09
    2    7   15      2.73      2.65
    3    6   15     -4.60     -3.00
    4    5   15     -1.18     -0.10
   -4    5   15      1.25      5.69
   -3    6   15      1.25      0.42
   -2    7   15      6.86      0.28
   -1    8   15     -2.11      5.78
    0    7   15      2.33     -3.38
    1    6   15      2.31     -6.17
    2    5   15     -2.57     -0.81
    3    4   15      3.86     -5.31
   -3    4   15      5.66     -1.35
   -2    5   15     -4.28      9.48
   -1    6   15      4.24     -0.97
    0    5   15      3.83      2.19
    1    4   15     -5.00     -9.06
    2    3   15     -1.31      4.48
   -2    3   15      1.02     -3.56
   -1    4   15     -8.71     -7.62
    0    3   15      8.31      1.23
    1    2   15     -2.02      2.06
   -1    2   15     -3.17     -2.28
    0    1   15      2.53      0.32
   -1   30   15     -1.20      2.03
   17   23   16      2.35      0.28
   18   22   16     -1.95     -0.28
   19   21   16      2.32     -1.20
   20   20   16      2.86      1.04
  -19   21   16     -2.64      0.94
  -18   22   16      0.79     -1.47
  -17   23   16      0.53     -2.11
   12   26   16     -1.29     -0.01
   13   25   16      0.38      1.43
   14   24   16     -0.95     -0.58
   15   23   16     -0.99     -0.23
   16   22   16     -1.62     -0.24
   17   21   16      0.65      1.08
   18   20   16      0.75      4.04
   19   19   16     -1.09     -3.87
  -18   20   16      0.94     -0.01
  -17   21   16     -0.74      1.32
  -16   22   16     -3.56     -1.79
  -15   23   16      1.53     -0.09
  -14   24   16     -1.16      1.12
  -13   25   16     -0.95     -0.18
  -12   26   16     -1.64     -0.23
    9   27   16     -2.99      0.49
   10   26   16     -0.28     -0.97
   11   25   16     -1.65      1.07
   12   24   16     -0.81     -0.46
   13   23   16      1.50     -2.54
   14   22   16     -0.45     -1.44
   15   21   16     -1.76      1.26
   16   20   16     -0.03     -0.33
   17   19   16     -0.20      1.30
   18   18   16     -1.21     -0.28
  -17   19   16     -1.68      0.09
  -16   20   16     -1.61      5.44
  -15   21   16     -0.56     -2.30
  -14   22   16      0.63      0.19
  -13   23   16      3.36      1.75
  -12   24   16     -1.25     -0.19
  -11   25   16      0.28      0.96
  -10   26   16      0.93      1.22
   -9   27   16     -2.57     -1.27
    7   27   16      0.75     -0.20
    8   26   16      0.45      0.14
    9   25   16     -0.66      1.32
   10   24   16      1.12      0.00
   11   23   16      0.35     -1.51
   12   22   16      3.40     -0.32
   13   21   16     -1.45      2.51
   14   20   16      0.09     -3.92
   15   19   16     -1.35      0.60
   16   18   16     -0.42      1.13
   17   17   16      0.62     -0.67
  -16   18   16     -1.68      1.81
  -15   19   16      0.78      0.83
  -14   20   16      3.01      0.43
  -13   21   16      0.37      1.86
  -12   22   16      0.64     -1.59
  -11   23   16      1.10     -1.65
  -10   24   16      1.09     -0.14
   -9   25   16      0.79      0.51
   -8   26   16      2.49     -2.73
   -7   27   16      1.42     -0.12
   -6   28   16     -2.03      1.15
    6   26   16      1.90     -2.30
    7   25   16      0.16     -1.43
    8   24   16      1.14      2.50
    9   23   16     -0.90     -0.85
   10   22   16      0.10      1.27
   11   21   16      0.98      2.28
   12   20   16      1.47     -3.25
   13   19   16     -1.05      2.62
   14   18   16      3.27      1.72
   15   17   16     -0.10     -1.48
   16   16   16      2.28     -4.04
  -15   17   16      2.53      1.55
  -14   18   16     -5.38      3.92
  -13   19   16     -0.38      3.55
  -12   20   16     -1.96     -2.68
  -11   21   16     -5.80      1.77
  -10   22   16      4.25     -0.15
   -9   23   16     -0.55     -1.54
   -8   24   16     -1.19     -1.31
   -7   25   16     -0.10     -1.54
   -6   26   16      0.50     -1.40
   -5   27   16     -0.09     -1.93
   -4   28   16     -1.28     -2.33
    6   24   16      2.07     -0.41
    7   23   16      1.57     -1.55
    8   22   16     -0.58      1.50
    9   21   16      0.29     -3.05
   10   20   16     -0.83     -2.69
   11   19   16     -1.95      4.08
   12   18   16      3.59     -2.43
   13   17   16      1.60      0.80
   14   16   16     -0.58      4.86
   15   15   16     -1.10      1.15
  -14   16   16      0.72     -1.63
  -13   17   16      1.51      4.53
  -12   18   16     -3.53      0.96
  -11   19   16     -2.51      2.37
  -10   20   16     -1.34      2.63
   -9   21   16     -0.14      1.87
   -8   22   16     -0.18      2.25
   -7   23   16     -4.08     -0.74
   -6   24   16     -1.07      1.02
   -5   25   16      1.67      1.55
   -4   26   16     -1.22     -0.89
   -3   27   16     -0.04     -0.49
   -2   28   16     -1.21     -0.36
    5   23   16      2.06     -1.10
    6   22   16      1.15      0.49
    7   21   16      5.26     -1.09
    8   20   16     -1.68      1.79
    9   19   16     -2.21     -1.20
   10   18   16      3.23     -0.06
   11   17   16      1.59      0.15
   12   16   16     -2.68     -0.34
   13   15   16     -1.21      4.38
   14   14   16      0.96     -3.44
  -13   15   16      3.09     -2.69
  -12   16   16     -1.04      4.85
  -11   17   16      0.13     -1.92
  -10   18   16      0.92      0.60
   -9   19   16     -1.21      2.66
   -8   20   16     -3.31     -3.17
   -7   21   16      0.54      1.02
   -6   22   16     -1.04     -1.45
   -5   23   16     -0.05     -1.27
   -4   24   16     -3.32      2.88
   -3   25   16      1.92      1.26
   -2   26   16     -2.09      0.76
   -1   27   16      0.42      0.48
    0   28   16      1.35      0.77
    5   21   16      1.22      0.20
    6   20   16     -1.51     -1.32
    7   19   16     -0.39      1.36
    8   18   16     -0.21      3.27
    9   17   16      2.56     -3.43
   10   16   16     -3.34      2.39
   11   15   16     -0.22      3.09
   12   14   16     -2.17     -3.81
   13   13   16     -3.07     -6.42
  -12   14   16      0.59      3.96
  -11   15   16     -0.75      4.75
  -10   16   16     -2.44      0.66
   -9   17   16     -2.61      0.61
   -8   18   16     -1.82     -0.25
   -7   19   16      0.03     -0.21
   -6   20   16     -1.11      2.31
   -5   21   16     -0.56      1.60
   -4   22   16     -2.95     -1.73
   -3   23   16     -0.76     -1.48
   -2   24   16     -0.94      0.63
   -1   25   16      1.34     -0.19
    0   26   16      0.17      1.42
    1   27   16      0.68     -0.12
    2   28   16     -1.95      1.37
    5   19   16      1.65     -0.20
    6   18   16     -1.93      0.49
    7   17   16     -0.28     -0.56
    8   16   16     -1.51     -4.40
    9   15   16     -0.08      0.64
   10   14   16     -2.28      2.57
   11   13   16     -2.97     -2.92
   12   12   16     -2.30      0.39
  -11   13   16      0.48      2.97
  -10   14   16      1.22      0.20
   -9   15   16     -1.97      3.31
   -8   16   16      0.35      0.81
   -7   17   16     -4.77     -1.30
   -6   18   16      0.22      1.15
   -5   19   16     -1.24      4.46
   -4   20   16     -1.12     -4.09
   -3   21   16      2.19     -0.40
   -2   22   16     -0.35      0.68
   -1   23   16      0.15      0.20
    0   24   16      0.46     -1.43
    1   25   16     -1.42      2.41
    2   26   16      1.26     -0.84
    3   27   16      0.43     -0.02
    4   28   16     -1.08      0.71
    4   18   16     -2.15      3.62
    5   17   16      1.26      1.03
    6   16   16      0.78     -1.52
    7   15   16     -2.85      1.51
    8   14   16      1.32      1.52
    9   13   16     -1.32     -1.80
   10   12   16     -2.68      3.37
   11   11   16      2.99     -0.30
  -10   12   16      1.66     -4.54
   -9   13   16     -1.64      5.35
   -8   14   16      3.26      3.94
   -7   15   16     -3.12     -3.06
   -6   16   16     -6.53     -1.63
   -5   17   16      3.48     -1.24
   -4   18   16      3.05      1.20
   -3   19   16     -2.41     -2.68
   -2   20   16      6.08     -2.45
   -1   21   16      3.18      0.62
    0   22   16     -1.34     -3.02
    1   23   16     -1.72     -2.34
    2   24   16      5.49      1.00
    3   25   16     -2.40      0.06
    4   26   16     -1.02     -1.79
    5   27   16     -1.23      1.75
    6   28   16     -1.48     -0.36
    4   16   16      2.85      1.38
    5   15   16     -2.06      4.85
    6   14   16      2.17      0.34
    7   13   16     -1.21     -3.94
    8   12   16      2.65      1.21
    9   11   16      1.21      1.41
   10   10   16     -1.86     -7.41
   -9   11   16      1.32     -0.91
   -8   12   16      1.25      4.78
   -7   13   16      0.73     -2.39
   -6   14   16     -1.70      2.99
   -5   15   16     -1.72     -5.19
   -4   16   16     -2.12     -4.17
   -3   17   16     -1.70      5.13
   -2   18   16      1.97      4.95
   -1   19   16     -1.07     -1.56
    0   20   16      1.46     -0.20
    1   21   16      0.32      0.25
    2   22   16      2.36      1.46
    3   23   16      0.38     -1.57
    4   24   16      0.95     -2.30
    5   25   16      0.26     -0.47
    3   15   16      4.22      3.51
    4   14   16     -3.23     -1.32
    5   13   16     -0.66      2.19
    6   12   16      3.63     -0.58
    7   11   16      1.86      1.16
    8   10   16      0.99     -2.73
    9    9   16     -3.53     -5.24
   -8   10   16     -1.86      2.38
   -7   11   16      3.38      3.78
   -6   12   16      3.46     -7.87
   -5   13   16      1.18     -4.24
   -4   14   16     -0.98      0.53
   -3   15   16     -1.98     -2.11
   -2   16   16     -6.84     -1.76
   -1   17   16      0.41     -4.91
    0   18   16     -2.34      2.67
    1   19   16     -3.97      0.18
    2   20   16      0.30     -0.24
    3   21   16      1.24     -0.29
    4   22   16     -3.22      1.44
    3   13   16     -3.35     -1.67
    4   12   16      0.44     -1.56
    5   11   16      3.81      3.31
    6   10   16      1.98     -1.13
    7    9   16      2.06     -4.76
    8    8   16     -0.07     -1.69
   -7    9   16      0.10      3.14
   -6   10   16     -0.21     -0.17
   -5   11   16     -0.67      6.66
   -4   12   16      0.60      2.23
   -3   13   16      2.62     -7.88
   -2   14   16     -0.49      5.49
   -1   15   16     -0.15      4.04
    0   16   16     -5.49     -6.49
    1   17   16     -3.53     -1.77
    2   18   16     -1.17      3.74
    3   19   16      1.97     -1.97
    4   20   16     -6.68     -0.63
    2   12   16      2.50      1.16
    3   11   16     -1.07     -2.98
    4   10   16     -5.89     -3.17
    5    9   16      4.51     -1.01
    6    8   16     -4.02      0.93
    7    7   16     -2.38      0.02
   -6    8   16     -0.64      8.49
   -5    9   16     -2.18      0.55
   -4   10   16      4.68     -0.45
   -3   11   16     -0.79      4.52
   -2   12   16     -1.50     -1.39
   -1   13   16      4.45     -5.31
    0   14   16     -1.89      1.64
    1   15   16      0.66      3.49
    2   16   16      4.50      1.63
    3   17   16      2.72      1.42
    1   11   16     -2.40      7.16
    2   10   16     -5.50      7.89
    3    9   16      4.77     -9.33
    4    8   16     -3.05      4.25
    5    7   16     -0.54      3.60
    6    6   16     -1.96      5.29
   -5    7   16      2.06      0.30
   -4    8   16     -0.23      7.98
   -3    9   16      1.43     -0.70
   -2   10   16     -1.18      2.53
   -1   11   16     -1.90      2.31
    0   12   16     -0.02     -1.30
    1   13   16      1.82     -2.78
    2   14   16      4.30     -3.22
    0   10   16     -3.05     -0.11
    1    9   16      2.17     -4.09
    2    8   16     -6.86      9.34
    3    7   16      7.35     -7.88
    4    6   16     -0.06     -1.51
    5    5   16      2.22     -0.08
   -4    6   16      6.38      2.10
   -3    7   16     -2.23      2.11
   -2    8   16      0.83      3.88
   -1    9   16      0.71     -1.08
    0    8   16      2.94     -5.97
    1    7   16     -4.33     -0.74
    2    6   16    -12.43      0.71
    3    5   16     10.92     -0.20
    4    4   16     -0.24      1.58
   -3    5   16     -4.44      3.26
   -2    6   16      6.91     -3.74
   -1    7   16     -2.73      2.49
    0    6   16     -4.42     -4.52
    1    5   16     -4.56      2.49
    2    4   16     -3.17      0.85
    3    3   16     -1.46      2.94
   -2    4   16      0.35     -3.88
   -1    5   16     -0.90     -4.22
    0    4   16      4.91     -7.42
    1    3   16      2.59     -2.20
    2    2   16     -2.08      2.08
   -1    3   16      5.49     -3.16
    0    2   16     -0.20      0.49
    1    1   16     -3.26     -0.58
    0    0   16     -6.32      6.66
   13   24   17     -0.71      2.80
   14   23   17      1.05      0.12
   15   22   17     -0.81     -0.23
   16   21   17      2.07      0.22
   17   20   17      2.02     -0.50
   18   19   17     -1.49      1.27
  -18   19   17      1.05     -1.61
  -17   20   17      0.80     -2.53
  -16   21   17      1.46     -0.62
  -15   22   17      3.91     -1.48
  -14   23   17     -0.32     -1.84
  -13   24   17      0.68      0.27
   10   25   17      0.79     -0.70
   11   24   17      1.10      0.93
   12   23   17     -1.27      0.32
   13   22   17     -1.79     -0.44
   14   21   17     -0.99     -0.08
   15   20   17      0.03      4.28
   16   19   17     -1.50     -2.10
   17   18   17      0.34     -0.83
  -17   18   17      0.91      0.50
  -16   19   17      0.53     -0.21
  -15   20   17      2.11      1.87
  -14   21   17     -1.76     -0.22
  -13   22   17      0.58     -1.41
  -12   23   17     -0.91     -0.78
  -11   24   17      0.63     -2.67
  -10   25   17      1.78     -2.06
    8   25   17     -0.33     -1.16
    9   24   17      2.21      2.86
   10   23   17      1.10     -0.97
   11   22   17     -0.31      1.78
   12   21   17      0.51     -0.64
   13   20   17      0.87      1.46
   14   19   17      0.40      1.70
   15   18   17     -0.99      1.84
   16   17   17     -2.82     -0.75
  -16   17   17      2.25      2.49
  -15   18   17     -1.00     -0.28
  -14   19   17     -1.57      0.03
  -13   20   17      0.33      0.66
  -12   21   17      0.75     -0.43
  -11   22   17      0.21      3.76
  -10   23   17     -0.69      0.75
   -9   24   17     -2.28     -1.49
   -8   25   17      1.10     -1.05
   -7   26   17     -1.59     -3.22
    7   24   17      1.38      0.52
    8   23   17      2.86      0.46
    9   22   17      2.64      1.78
   10   21   17      0.10     -2.27
   11   20   17      1.10      1.18
   12   19   17      0.73      2.45
   13   18   17      2.22      1.86
   14   17   17      0.48     -0.02
   15   16   17      0.63      0.33
  -15   16   17     -2.60     -0.61
  -14   17   17     -0.01     -1.96
  -13   18   17     -1.98     -2.56
  -12   19   17      2.71     -2.23
  -11   20   17      0.75      1.56
  -10   21   17     -4.85      4.00
   -9   22   17     -1.22     -0.78
   -8   23   17      1.93      0.09
   -7   24   17      1.84      2.02
   -6   25   17     -1.40     -0.06
   -5   26   17     -0.17     -0.67
   -4   27   17     -0.41      1.03
    7   22   17      2.06     -0.25
    8   21   17      1.86      0.26
    9   20   17      0.16      0.69
   10   19   17     -1.85      2.51
   11   18   17     -0.08     -1.34
   12   17   17      3.28     -0.73
   13   16   17      1.35      0.53
   14   15   17     -2.20     -0.29
  -14   15   17      3.12     -3.60
  -13   16   17      0.36      0.02
  -12   17   17     -0.81      2.51
  -11   18   17     -3.86     -1.82
  -10   19   17     -1.18     -0.66
   -9   20   17      1.40     -2.92
   -8   21   17     -0.45     -2.49
   -7   22   17      1.16      3.79
   -6   23   17     -0.82      0.58
   -5   24   17      0.52      0.29
   -4   25   17      0.11     -2.07
   -3   26   17     -1.49      0.49
   -2   27   17      1.64     -0.01
    6   21   17     -1.11     -2.21
    7   20   17     -1.27      0.37
    8   19   17     -0.23      0.27
    9   18   17     -1.40     -3.82
   10   17   17      2.68      3.76
   11   16   17      0.06      0.68
   12   15   17     -0.57     -0.22
   13   14   17      1.20     -2.12
  -13   14   17      3.10      0.92
  -12   15   17     -2.66      2.81
  -11   16   17     -0.92     -4.41
  -10   17   17      0.82     -4.62
   -9   18   17     -2.52      0.89
   -8   19   17      1.77      0.13
   -7   20   17      1.89      1.79
   -6   21   17     -4.24     -3.32
   -5   22   17     -0.90      0.13
   -4   23   17      0.82     -1.66
   -3   24   17     -1.53     -0.79
   -2   25   17     -2.95     -0.04
   -1   26   17      2.10      1.38
    0   27   17      3.03     -2.11
    6   19   17     -2.17      0.09
    7   18   17      0.96     -2.19
    8   17   17      3.15      1.06
    9   16   17     -2.33      0.84
   10   15   17      2.61      4.06
   11   14   17      2.28     -0.12
   12   13   17     -2.05     -2.31
  -12   13   17     -2.87     -0.24
  -11   14   17     -1.67     -1.94
  -10   15   17     -3.59     -1.83
   -9   16   17      0.46      1.21
   -8   17   17     -0.68     -1.14
   -7   18   17     -4.00     -0.14
   -6   19   17     -2.70     -2.09
   -5   20   17      2.76     -2.22
   -4   21   17      1.96      1.91
   -3   22   17     -3.72     -1.00
   -2   23   17     -3.90      0.13
   -1   24   17      0.69      0.85
    0   25   17      0.93      2.75
    1   26   17     -0.42     -0.21
    2   27   17      0.68     -0.01
    5   18   17      3.35      3.63
    6   17   17     -0.16     -1.65
    7   16   17      0.16     -3.49
    8   15   17      0.74      4.92
    9   14   17      2.96     -1.60
   10   13   17     -1.41     -2.79
   11   12   17     -2.39      0.38
  -11   12   17     -1.08     -1.14
  -10   13   17     -2.11      0.71
   -9   14   17      2.24      4.85
   -8   15   17     -0.60      1.35
   -7   16   17     -2.31     -3.14
   -6   17   17      0.02      0.44
   -5   18   17     -0.78     -0.68
   -4   19   17     -1.25     -1.06
   -3   20   17      1.30     -2.22
   -2   21   17      0.87     -0.13
   -1   22   17     -0.92     -3.49
    0   23   17      1.01      1.40
    1   24   17      0.64     -0.01
    2   25   17     -1.49      1.76
    3   26   17      0.67     -1.52
    4   27   17     -0.50      2.11
    5   16   17      1.83      0.30
    6   15   17     -2.64      4.84
    7   14   17     -1.18      0.92
    8   13   17      1.19     -0.85
    9   12   17     -2.41      0.46
   10   11   17     -4.74      0.00
  -10   11   17      2.73      1.98
   -9   12   17      6.82      2.25
   -8   13   17     -0.14     -3.25
   -7   14   17     -1.60     -3.39
   -6   15   17     -2.81     -0.61
   -5   16   17      3.00      0.77
   -4   17   17     -2.23     -0.08
   -3   18   17     -2.45      0.62
   -2   19   17     -3.60     -2.67
   -1   20   17      4.83     -6.50
    0   21   17      1.15      1.42
    1   22   17      0.60     -0.73
    2   23   17     -0.25      1.36
    3   24   17      1.55     -2.78
    4   25   17      2.61      0.47
    5   26   17     -0.05      0.73
    4   15   17      0.69      1.73
    5   14   17      1.79      2.10
    6   13   17     -0.12     -1.19
    7   12   17      1.76      2.59
    8   11   17     -0.66     -0.79
    9   10   17     -1.69     -2.53
   -9   10   17     -0.69      2.97
   -8   11   17      1.74      3.44
   -7   12   17      0.26     -1.92
   -6   13   17     -0.79     -4.30
   -5   14   17     -4.43      2.17
   -4   15   17      2.08      0.64
   -3   16   17      1.13     -4.35
   -2   17   17     -2.79      0.24
   -1   18   17      6.71      5.69
    0   19   17     -0.36      0.65
    1   20   17     -0.94      0.87
    2   21   17     -1.56      4.01
    3   22   17      0.62     -0.67
    4   23   17      1.36     -0.36
    5   24   17      1.32      2.37
    6   25   17      0.31      1.05
    7   26   17     -1.26     -0.76
    3   14   17      2.85     -0.06
    4   13   17      2.88     -5.00
    5   12   17      4.68      5.06
    6   11   17     -2.65     -1.72
    7   10   17     -1.10      0.92
    8    9   17     -0.29     -3.74
   -8    9   17      3.12      0.70
   -7   10   17      0.28      2.74
   -6   11   17     -2.92     -3.35
   -5   12   17     -2.79     -0.67
   -4   13   17      4.32     -4.88
   -3   14   17     -2.54      0.54
   -2   15   17     -3.50      1.05
   -1   16   17      5.05     -1.34
    0   17   17      1.96     -0.59
    1   18   17      0.35      2.62
    2   19   17      0.39      1.89
    3   20   17      1.82      1.18
    4   21   17      0.63      0.14
    5   22   17     -0.59      1.26
    6   23   17      1.35      0.61
    3   12   17      3.40     -1.74
    4   11   17      0.25     -3.71
    5   10   17      1.33      2.22
    6    9   17     -0.69     -2.48
    7    8   17     -0.94      0.99
   -7    8   17      1.21      1.03
   -6    9   17      4.58     -3.25
   -5   10   17      2.54      3.22
   -4   11   17     -2.31     -1.71
   -3   12   17      1.59     -4.70
   -2   13   17      0.44      1.81
   -1   14   17      1.09     -0.05
    0   15   17      1.45      0.48
    1   16   17     -3.53     -2.60
    2   17   17      1.07     -6.10
    3   18   17      3.16      2.37
    4   19   17      1.25      0.84
    5   20   17      0.69      0.34
    2   11   17     -0.86      4.85
    3   10   17     -1.26     -3.28
    4    9   17      0.94     -2.71
    5    8   17     -3.81     -1.38
    6    7   17      3.24     -1.53
   -6    7   17     -3.58      1.07
   -5    8   17     -0.18      4.21
   -4    9   17     -1.16     -3.17
   -3   10   17      0.14      0.38
   -2   11   17      3.21      7.51
   -1   12   17      3.33      3.38
    0   13   17      0.97     -3.17
    1   14   17      0.42      2.85
    2   15   17      2.71      5.64
    3   16   17     -0.20     -1.04
    4   17   17      0.14     -1.58
    1   10   17     -2.90     -6.50
    2    9   17      1.91      0.54
    3    8   17     -3.93      5.09
    4    7   17      1.76      5.34
    5    6   17     -1.26     -2.08
   -5    6   17      3.91      2.65
   -4    7   17     -2.37      3.66
   -3    8   17     -0.42      2.33
   -2    9   17     -5.02     -4.87
   -1   10   17     -1.60      2.12
    0   11   17      5.41      4.83
    1   12   17     -3.54     -1.93
    2   13   17      1.40      0.40
    0    9   17      4.97      2.73
    1    8   17      0.33      2.78
    2    7   17     -0.23      2.02
    3    6   17      2.25      6.29
    4    5   17      0.86      3.95
   -4    5   17      1.57      0.97
   -3    6   17      3.05      0.79
   -2    7   17     -1.22     -2.91
   -1    8   17     -2.66      2.06
    0    7   17     -1.65     -1.78
    1    6   17      2.65     -2.27
    2    5   17     -1.96     -2.20
    3    4   17      3.08      1.02
   -3    4   17     -3.03     -3.30
   -2    5   17     -2.31      1.70
   -1    6   17     -4.15      0.56
    0    5   17     -0.81     -3.29
    1    4   17     -1.22      2.71
    2    3   17     -5.60     -5.24
   -2    3   17      2.19     -1.72
   -1    4   17      0.17      2.78
    0    3   17      3.43     -3.93
    1    2   17     -0.07      4.74
   -1    2   17      0.00      2.11
    0    1   17      2.14     -0.68
   15   21   18     -0.71     -0.98
   16   20   18     -0.93      1.65
   17   19   18     -0.46      0.13
   18   18   18      0.14     -2.55
  -17   19   18      1.97      0.51
  -16   20   18      1.39      0.38
  -15   21   18      0.56     -0.34
   11   23   18     -1.29     -2.02
   12   22   18     -3.11      1.61
   13   21   18      0.53      1.18
   14   20   18     -1.50      0.65
   15   19   18     -1.84     -0.69
   16   18   18      2.06     -0.22
   17   17   18      2.96      2.88
  -16   18   18     -2.85      1.98
  -15   19   18     -0.17     -2.74
  -14   20   18      1.99     -0.38
  -13   21   18      0.65      0.17
  -12   22   18      0.50      0.40
  -11   23   18     -0.99      2.27
  -10   24   18     -0.65      0.34
    9   23   18     -1.51     -0.36
   10   22   18     -0.10      0.63
   11   21   18     -0.27      0.68
   12   20   18     -4.57      1.00
   13   19   18      0.82     -2.13
   14   18   18     -0.86      1.38
   15   17   18      2.09     -0.98
   16   16   18      0.99      1.43
  -15   17   18      0.46      1.77
  -14   18   18      2.46      1.10
  -13   19   18      1.06      0.80
  -12   20   18      0.01     -0.67
  -11   21   18     -1.70     -3.04
  -10   22   18      0.87      1.45
   -9   23   18      1.80     -1.12
   -8   24   18     -0.72     -0.16
   -7   25   18      1.42      3.42
    8   22   18     -0.65      0.47
    9   21   18      0.16      0.45
   10   20   18     -0.78      0.43
   11   19   18      1.49     -0.74
   12   18   18     -0.20      1.98
   13   17   18     -0.64     -1.82
   14   16   18      0.92     -1.95
   15   15   18      1.76      2.08
  -14   16   18      2.89     -0.55
  -13   17   18      0.67     -1.04
  -12   18   18      0.16     -0.02
  -11   19   18      1.55     -3.94
  -10   20   18      1.27      0.58
   -9   21   18      2.65     -1.82
   -8   22   18      1.53     -2.01
   -7   23   18      0.57     -1.52
   -6   24   18     -0.17     -1.30
   -5   25   18     -1.30     -0.63
    7   21   18     -2.83      1.69
    8   20   18      1.68     -0.50
    9   19   18     -0.64      0.08
   10   18   18     -1.39      1.92
   11   17   18      0.37      0.30
   12   16   18      1.20     -1.52
   13   15   18      0.16     -0.23
   14   14   18      1.14     -1.77
  -13   15   18     -4.09     -1.37
  -12   16   18     -2.13      1.43
  -11   17   18      4.90     -3.66
  -10   18   18     -0.14     -0.92
   -9   19   18     -1.45      2.29
   -8   20   18      0.23      0.75
   -7   21   18     -1.38     -3.18
   -6   22   18      1.12     -2.37
   -5   23   18      0.54     -1.42
   -4   24   18      2.83     -0.92
   -3   25   18     -1.53     -1.80
    7   19   18     -4.29      1.94
    8   18   18      2.12      0.75
    9   17   18      0.03      0.25
   10   16   18     -1.45      0.15
   11   15   18     -0.74      1.19
   12   14   18      3.84     -2.88
   13   13   18     -1.43      2.00
  -12   14   18     -2.00      5.80
  -11   15   18      2.49     -0.98
  -10   16   18      2.87     -1.87
   -9   17   18     -0.92      3.86
   -8   18   18     -0.94     -2.79
   -7   19   18     -1.62      0.71
   -6   20   18     -0.05     -0.31
   -5   21   18      1.12      1.97
   -4   22   18      1.99      1.33
   -3   23   18     -0.80     -1.58
   -2   24   18      1.69      1.07
   -1   25   18     -0.38     -0.03
    6   18   18     -0.95      0.99
    7   17   18     -0.59      6.83
    8   16   18      1.25      1.54
    9   15   18     -1.73     -0.24
   10   14   18      0.13      2.51
   11   13   18     -3.22      0.17
   12   12   18      0.60      1.29
  -11   13   18      4.05      3.06
  -10   14   18      2.77     -2.24
   -9   15   18     -2.18      0.42
   -8   16   18      0.27     -3.96
   -7   17   18      1.59      0.82
   -6   18   18     -0.89      2.50
   -5   19   18      0.61     -0.15
   -4   20   18     -2.79      1.57
   -3   21   18      0.37     -1.18
   -2   22   18     -1.25      0.33
   -1   23   18      1.15      3.61
    0   24   18     -0.18      1.20
    1   25   18     -0.86     -1.56
    5   17   18     -3.37      1.28
    6   16   18     -0.06      0.11
    7   15   18      0.78      2.10
    8   14   18      0.68      3.25
    9   13   18     -1.06     -0.35
   10   12   18      0.24     -1.59
   11   11   18     -2.44      3.90
  -10   12   18      1.33     -0.81
   -9   13   18      2.79     -1.79
   -8   14   18      0.21     -0.45
   -7   15   18      1.55     -2.09
   -6   16   18      2.05     -0.32
   -5   17   18     -1.93      1.75
   -4   18   18     -1.34     -2.02
   -3   19   18      2.86     -2.81
   -2   20   18      2.29     -0.28
   -1   21   18      0.62      3.41
    0   22   18     -3.91     -0.06
    1   23   18      0.60      0.31
    2   24   18      0.27     -1.69
    3   25   18     -1.62      1.49
    5   15   18      1.62      2.26
    6   14   18     -2.35     -1.26
    7   13   18      2.67     -0.80
    8   12   18     -0.64      1.62
    9   11   18     -3.49     -1.49
   10   10   18     -3.00      1.14
   -9   11   18      0.07     -0.90
   -8   12   18     -0.09      2.37
   -7   13   18      2.06     -1.49
   -6   14   18      0.87     -2.81
   -5   15   18     -2.06      4.37
   -4   16   18      2.70     -1.71
   -3   17   18      5.04     -1.30
   -2   18   18     -1.86      2.43
   -1   19   18     -2.11      0.96
    0   20   18      3.71     -4.23
    1   21   18      0.10     -0.44
    2   22   18     -0.35      0.83
    3   23   18      1.87     -0.03
    4   24   18     -1.16     -0.26
    5   25   18     -1.66      1.05
    4   14   18     -1.68     -0.46
    5   13   18      2.63     -0.49
    6   12   18     -0.10      0.83
    7   11   18     -0.69      1.35
    8   10   18     -1.01      1.78
    9    9   18      1.20     -2.23
   -8   10   18     -1.87      1.82
   -7   11   18      4.85     -4.80
   -6   12   18     -2.10     -4.65
   -5   13   18     -3.34      2.39
   -4   14   18      2.34      1.29
   -3   15   18     -1.59      3.00
   -2   16   18     -0.17      0.93
   -1   17   18     -1.28     -0.80
    0   18   18     -0.11     -1.62
    1   19   18      1.47     -3.67
    2   20   18      3.26      0.29
    3   21   18      0.26      1.31
    4   22   18     -0.16     -0.98
    5   23   18     -0.27     -0.70
    6   24   18      0.84     -0.49
    7   25   18      2.35      0.60
    3   13   18      3.55     -2.25
    4   12   18     -4.01      1.13
    5   11   18     -0.97      2.17
    6   10   18      1.65     -2.27
    7    9   18     -1.26      0.63
    8    8   18      0.54      1.62
   -7    9   18      0.14     -2.07
   -6   10   18     -0.37     -1.67
   -5   11   18      2.08      1.23
   -4   12   18      2.15     -1.69
   -3   13   18     -0.55     -0.12
   -2   14   18     -0.99      0.77
   -1   15   18      0.36      3.35
    0   16   18      0.90     -4.68
    1   17   18      2.76     -2.49
    2   18   18      1.11      5.85
    3   19   18     -1.06     -1.66
    4   20   18      0.54      0.22
    5   21   18     -0.19      0.49
    6   22   18      1.64     -0.08
    7   23   18     -1.47      0.11
    8   24   18     -1.15     -0.54
    3   11   18     -1.75      1.04
    4   10   18      3.90     -2.26
    5    9   18      0.76     -0.09
    6    8   18     -2.07      1.97
    7    7   18     -4.17      2.80
   -6    8   18      4.16      0.04
   -5    9   18      0.33      4.87
   -4   10   18     -4.42     -0.01
   -3   11   18     -1.98      2.20
   -2   12   18     -1.07      0.76
   -1   13   18      3.56      1.36
    0   14   18     -0.81      3.52
    1   15   18     -3.70      0.83
    2   16   18      2.74     -2.40
    3   17   18     -3.30      3.40
    4   18   18     -3.85      2.31
    5   19   18      0.20     -3.41
    6   20   18      3.45     -0.33
    2   10   18      1.58     -1.15
    3    9   18     -1.07      1.41
    4    8   18      3.02     -1.92
    5    7   18     -6.59      4.23
    6    6   18     -0.27     -0.57
   -5    7   18     -0.96      0.68
   -4    8   18     -0.66      1.00
   -3    9   18      3.37     -2.38
   -2   10   18     -1.15     -0.39
   -1   11   18     -0.37      6.27
    0   12   18      5.85      0.19
    1   13   18     -1.36     -0.34
    2   14   18     -1.38      2.93
    3   15   18      0.97     -1.09
    4   16   18      0.77     -1.60
    1    9   18     -1.38      2.59
    2    8   18      1.68      2.13
    3    7   18     -2.19      1.47
    4    6   18      0.47     -1.92
    5    5   18     -4.94      5.45
   -4    6   18     -0.46     -0.47
   -3    7   18     -2.08      1.06
   -2    8   18     -2.10      2.05
   -1    9   18      4.77     -1.98
    0   10   18      1.60     -2.83
    1   11   18     -1.80      1.14
    2   12   18      1.48      0.39
    0    8   18      0.71     -0.02
    1    7   18      0.85     -0.86
    2    6   18      2.24      0.30
    3    5   18     -1.26      1.69
    4    4   18      2.56      2.36
   -3    5   18      2.60     -1.19
   -2    6   18     -5.62      0.79
   -1    7   18      0.38      1.15
    0    6   18      6.28     -2.87
    1    5   18     -0.01      1.25
    2    4   18     -1.13      4.15
    3    3   18      6.78     -2.64
   -2    4   18      0.46      0.23
   -1    5   18     -0.45      1.23
    0    4   18      0.31      3.46
    1    3   18     -3.03     -0.07
    2    2   18     -2.49     -1.23
   -1    3   18     -1.87      3.06
    0    2   18     -0.42     -1.21
    1    1   18     -3.89      2.27
    0    0   18      9.66     -9.70
    0   26   18     -0.58     -1.07
   12   21   19     -0.46      0.41
   13   20   19     -0.49     -1.05
   14   19   19      0.65      0.27
   15   18   19     -2.66     -0.56
   16   17   19      0.87      3.02
  -16   17   19     -0.76     -1.16
  -15   18   19      1.00      1.30
  -14   19   19      0.38      0.43
  -13   20   19     -0.23      0.86
  -12   21   19      2.02     -0.37
   10   21   19     -0.55      0.91
   11   20   19      0.46     -0.84
   12   19   19     -0.69      2.06
   13   18   19      1.06     -0.26
   14   17   19      2.28      1.03
   15   16   19     -2.40     -1.10
  -15   16   19      0.20      0.49
  -14   17   19      1.65      1.24
  -13   18   19      0.07      1.70
  -12   19   19      2.43      0.56
  -11   20   19      1.80      0.91
  -10   21   19     -0.90      0.41
   -9   22   19     -1.19     -0.17
    8   21   19      0.36      0.41
    9   20   19     -0.91      0.45
   10   19   19     -1.09      0.45
   11   18   19      1.97      2.09
   12   17   19      0.37     -2.22
   13   16   19      1.60     -2.24
   14   15   19      0.30      2.49
  -14   15   19      1.03      1.82
  -13   16   19      3.59      0.10
  -12   17   19      1.36      2.58
  -11   18   19      2.40      0.43
  -10   19   19      0.63     -0.32
   -9   20   19      0.48      1.83
   -8   21   19     -0.39     -0.27
   -7   22   19      1.42     -0.75
   -6   23   19     -0.66     -0.90
    8   19   19      0.57      0.07
    9   18   19     -0.92      2.45
   10   17   19     -0.43     -2.95
   11   16   19      1.19      1.95
   12   15   19     -1.18     -0.18
   13   14   19      0.36      1.61
  -13   14   19      0.89      0.90
  -12   15   19      1.29      2.01
  -11   16   19      3.19     -0.61
  -10   17   19     -0.86      0.29
   -9   18   19     -0.03     -0.49
   -8   19   19      2.63      1.48
   -7   20   19      1.34      1.77
   -6   21   19      0.73      1.27
   -5   22   19     -1.22     -0.76
   -4   23   19      0.80     -0.46
   -3   24   19      0.17      0.18
    7   18   19     -1.33     -1.90
    8   17   19      0.21      0.03
    9   16   19     -1.33      3.22
   10   15   19     -0.20     -3.13
   11   14   19      2.21      0.05
   12   13   19      0.00      0.08
  -12   13   19     -0.40      2.00
  -11   14   19     -2.38     -4.01
  -10   15   19      1.43     -0.02
   -9   16   19     -1.35      2.27
   -8   17   19      0.78      0.02
   -7   18   19     -1.46      0.55
   -6   19   19     -0.47      0.67
   -5   20   19      0.34     -0.87
   -4   21   19      0.76      1.92
   -3   22   19     -1.70      1.21
   -2   23   19      0.18     -2.56
   -1   24   19      0.10      0.56
    6   17   19      0.54     -0.23
    7   16   19     -2.95      2.73
    8   15   19     -2.10     -0.72
    9   14   19      1.82     -1.68
   10   13   19     -0.34      0.36
   11   12   19     -0.13     -0.60
  -11   12   19     -0.19      0.38
  -10   13   19      2.81      3.35
   -9   14   19     -0.46     -4.14
   -8   15   19      1.07     -0.80
   -7   16   19      1.70      1.79
   -6   17   19      0.05     -3.01
   -5   18   19      1.62     -1.93
   -4   19   19      1.51     -2.00
   -3   20   19     -0.87      0.61
   -2   21   19      0.53      0.49
   -1   22   19     -0.56      0.12
    0   23   19     -1.45     -1.50
    1   24   19     -0.51      0.87
    6   15   19      1.07     -2.70
    7   14   19     -0.19      2.69
    8   13   19      0.60     -1.74
    9   12   19     -0.18     -2.63
   10   11   19     -1.78      1.71
  -10   11   19      1.35     -1.89
   -9   12   19      1.31      1.73
   -8   13   19     -2.69      3.84
   -7   14   19      2.56     -1.87
   -6   15   19      0.27     -0.28
   -5   16   19      1.65      0.37
   -4   17   19      3.57      2.14
   -3   18   19     -2.64      1.37
   -2   19   19     -0.97     -1.37
   -1   20   19      0.11      2.22
    0   21   19      2.42      1.02
    1   22   19      0.40      0.30
    2   23   19     -0.58      1.14
    3   24   19      1.02      1.25
    5   14   19     -2.47     -1.03
    6   13   19      3.75     -0.72
    7   12   19     -2.62     -5.22
    8   11   19      1.58      1.61
    9   10   19      1.74     -0.80
   -9   10   19     -1.24      0.33
   -8   11   19      0.21      0.83
   -7   12   19      1.21     -1.61
   -6   13   19      1.09     -0.04
   -5   14   19      0.60      3.60
   -4   15   19     -0.85     -1.40
   -3   16   19     -1.88     -2.20
   -2   17   19     -0.29      1.18
   -1   18   19      0.17      3.25
    0   19   19     -0.59      0.14
    1   20   19     -1.21      0.41
    2   21   19     -0.31      0.44
    3   22   19      0.78     -0.16
    4   23   19      0.08      2.93
    4   13   19      3.09     -1.08
    5   12   19     -1.04     -2.04
    6   11   19     -2.79      0.89
    7   10   19      0.12     -1.52
    8    9   19      4.61      4.57
   -8    9   19      2.56      4.21
   -7   10   19     -1.11     -3.48
   -6   11   19      2.56      1.16
   -5   12   19     -1.22      1.42
   -4   13   19      1.75     -0.78
   -3   14   19      2.26      0.32
   -2   15   19     -4.36     -2.89
   -1   16   19      1.18     -4.01
    0   17   19      1.98      0.62
    1   18   19     -4.29      1.69
    2   19   19     -1.48     -2.30
    3   20   19     -1.03     -2.04
    4   21   19      1.70     -3.39
    5   22   19      1.95      0.93
    6   23   19     -0.08      0.97
    3   12   19     -1.69      0.92
    4   11   19     -3.17      0.04
    5   10   19      0.47      1.22
    6    9   19     -1.27      0.81
    7    8   19      1.05     -1.34
   -7    8   19      4.39      0.79
   -6    9   19      4.05     -2.98
   -5   10   19     -5.78     -3.18
   -4   11   19      0.53      3.87
   -3   12   19      2.29     -4.43
   -2   13   19     -0.99     -2.71
   -1   14   19      1.42      2.92
    0   15   19     -2.00      1.84
    1   16   19     -4.29     -2.68
    2   17   19     -1.04     -2.62
    3   18   19      2.86     -1.82
    4   19   19      1.02      1.97
    5   20   19     -1.26      1.58
    6   21   19      0.41     -2.08
    7   22   19      0.24     -0.30
    2   11   19      0.00     -0.30
    3   10   19     -1.75     -2.06
    4    9   19      1.35      2.01
    5    8   19      0.75      0.89
    6    7   19     -0.62     -3.63
   -6    7   19      2.86     -1.81
   -5    8   19     -3.65     -0.57
   -4    9   19     -1.65     -2.00
   -3   10   19      4.01     -1.23
   -2   11   19     -2.53      0.95
   -1   12   19     -0.52      1.24
    0   13   19      0.76     -1.80
    1   14   19     -3.22     -3.48
    2   15   19     -1.72      4.70
    3   16   19      3.36     -2.54
    4   17   19      0.56      0.75
    5   18   19     -0.62      1.35
    6   19   19     -2.09     -0.30
    7   20   19     -0.97     -0.81
    9   22   19     -0.32      0.56
    1   10   19      0.90     -0.30
    2    9   19     -0.86     -3.44
    3    8   19      0.60     -1.98
    4    7   19     -4.41      1.82
    5    6   19      4.46      0.52
   -5    6   19      1.81     -1.57
   -4    7   19     -2.42     -0.26
   -3    8   19      1.49      0.50
   -2    9   19      1.64      4.06
   -1   10   19      0.63     -0.73
    0   11   19      0.89      0.89
    1   12   19      2.08      2.69
    2   13   19      2.30     -3.15
    3   14   19     -0.29      0.44
    4   15   19     -2.45      2.70
    5   16   19      2.29     -3.99
    0    9   19      0.27     -0.79
    1    8   19      0.11      0.82
    2    7   19     -1.62     -0.38
    3    6   19     -1.38     -2.21
    4    5   19     -0.82      1.18
   -4    5   19      0.91      2.61
   -3    6   19      0.05      0.01
   -2    7   19     -1.14     -1.05
   -1    8   19     -2.36      1.64
    0    7   19      1.91      3.44
    1    6   19      2.20     -2.16
    2    5   19     -2.89     -2.46
    3    4   19     -2.23     -1.33
   -3    4   19      2.45      6.00
   -2    5   19     -0.26      2.32
   -1    6   19      2.96     -2.63
    0    5   19      0.83      2.34
    1    4   19     -2.98     -0.17
    2    3   19      2.14      0.16
   -2    3   19     -0.34     -0.94
   -1    4   19     -1.68      1.76
    0    3   19      3.82     -0.24
    1    2   19     -3.25     -2.34
   -1    2   19     -2.52     -1.37
    0    1   19      1.81      2.63
   10   20   20     -1.21     -0.31
   11   19   20     -1.43      0.71
   12   18   20     -0.24      0.00
   13   17   20      0.75      1.69
   14   16   20     -0.68      0.61
   15   15   20     -0.60     -1.42
  -14   16   20      3.46      0.96
  -13   17   20     -1.93     -1.84
  -12   18   20     -1.70     -1.35
  -11   19   20     -0.33      0.21
  -10   20   20     -0.61      0.68
    9   19   20      0.87      2.01
   10   18   20      0.39      0.27
   11   17   20     -0.74      1.67
   12   16   20     -0.40      0.94
   13   15   20      1.76      1.58
   14   14   20     -0.53     -1.11
  -13   15   20      0.37     -1.08
  -12   16   20      0.44      2.33
  -11   17   20      0.15     -0.21
  -10   18   20      0.62     -0.13
   -9   19   20     -0.32      1.08
   -8   20   20     -1.44     -1.59
   -7   21   20      0.45      0.80
    8   18   20     -0.75      1.69
    9   17   20      2.94     -1.23
   10   16   20     -0.97      1.10
   11   15   20      1.92      0.36
   12   14   20     -1.92     -0.99
   13   13   20      1.41      0.87
  -12   14   20     -1.47     -0.71
  -11   15   20      0.56     -0.36
  -10   16   20     -1.86     -0.08
   -9   17   20     -0.27     -0.55
   -8   18   20     -0.57      1.33
   -7   19   20     -1.92     -0.81
   -6   20   20     -0.33     -0.23
   -5   21   20     -0.27     -0.66
   -4   22   20     -0.36      0.36
    7   17   20     -0.83      1.23
    8   16   20     -0.90     -1.19
    9   15   20      1.79      0.17
   10   14   20     -2.19      1.04
   11   13   20      2.21      0.42
   12   12   20      0.34      0.85
  -11   13   20      1.63      1.34
  -10   14   20      1.78     -1.29
   -9   15   20     -3.01     -2.00
   -8   16   20      0.51      1.53
   -7   17   20      1.45      0.14
   -6   18   20     -3.74      2.05
   -5   19   20     -2.30     -0.21
   -4   20   20      2.22      1.89
   -3   21   20     -1.83      0.54
   -2   22   20     -1.05     -0.32
    6   16   20      1.18      1.02
    7   15   20     -3.62     -3.71
    8   14   20     -2.17     -1.03
    9   13   20     -0.48     -0.53
   10   12   20     -2.62     -0.87
   11   11   20      2.17      1.77
  -10   12   20      0.66      1.06
   -9   13   20     -1.29     -0.55
   -8   14   20      2.63      0.13
   -7   15   20      2.11      1.76
   -6   16   20     -0.70      1.37
   -5   17   20     -0.02     -0.38
   -4   18   20     -0.46      2.44
   -3   19   20     -0.58      0.95
   -2   20   20      2.01     -1.14
   -1   21   20     -0.24      0.84
    0   22   20      0.56     -0.71
    6   14   20      1.16      1.00
    7   13   20     -2.26     -3.13
    8   12   20      1.50     -2.07
    9   11   20     -0.52      2.42
   10   10   20     -0.67     -0.63
   -9   11   20     -0.51      1.09
   -8   12   20      0.91     -0.67
   -7   13   20     -0.64     -2.23
   -6   14   20     -0.77      1.87
   -5   15   20     -0.73     -1.20
   -4   16   20      0.66     -1.17
   -3   17   20      0.97     -1.30
   -2   18   20     -1.57     -0.76
   -1   19   20     -1.00      2.90
    0   20   20      1.23      0.34
    1   21   20     -0.62      0.92
    2   22   20     -0.38     -0.06
    5   13   20      0.24     -1.38
    6   12   20      2.03     -1.71
    7   11   20      0.56     -0.07
    8   10   20      1.27     -0.38
    9    9   20      1.58     -1.54
   -8   10   20     -1.62     -0.59
   -7   11   20     -3.43      1.14
   -6   12   20      1.29      0.47
   -5   13   20     -1.65      0.67
   -4   14   20     -1.02      2.40
   -3   15   20     -1.26     -0.72
   -2   16   20      0.73     -1.43
   -1   17   20     -2.19      1.16
    0   18   20     -2.25      0.76
    1   19   20      1.90     -3.89
    2   20   20      1.53     -0.79
    3   21   20      0.47      1.90
    4   22   20     -1.54      1.29
    4   12   20      1.18      1.81
    5   11   20      1.59     -0.93
    6   10   20      1.52     -2.77
    7    9   20      0.54      1.76
    8    8   20     -2.43      2.71
   -7    9   20     -0.41      2.35
   -6   10   20      0.68      0.45
   -5   11   20     -3.15     -0.59
   -4   12   20      2.21      1.47
   -3   13   20      1.58      1.22
   -2   14   20     -7.03      1.31
   -1   15   20     -0.98     -2.43
    0   16   20      1.84     -1.11
    1   17   20     -0.37     -0.44
    2   18   20     -1.41     -1.29
    3   19   20      1.79     -4.37
    4   20   20      1.11     -1.21
    5   21   20     -0.37      0.37
    3   11   20      0.88     -4.56
    4   10   20      1.49      1.07
    5    9   20      1.48      1.23
    6    8   20     -0.69      1.13
    7    7   20     -1.28     -0.15
   -6    8   20     -0.78      2.47
   -5    9   20     -1.14      0.56
   -4   10   20     -0.57     -2.77
   -3   11   20      1.32     -0.37
   -2   12   20     -1.92      1.34
   -1   13   20     -1.38     -2.91
    0   14   20     -0.87     -2.76
    1   15   20      1.07      1.13
    2   16   20      0.43     -0.98
    3   17   20     -1.73      0.73
    4   18   20     -2.14     -3.05
    5   19   20      1.51     -5.25
    6   20   20      1.14      0.04
    7   21   20      1.95     -0.01
    2   10   20     -1.13      0.15
    3    9   20      2.07      2.69
    4    8   20     -1.81      1.26
    5    7   20      0.33     -1.93
    6    6   20     -1.15      1.86
   -5    7   20     -2.49      1.08
   -4    8   20     -0.19      0.54
   -3    9   20     -0.48     -3.34
   -2   10   20     -1.20     -0.76
   -1   11   20     -0.23      1.64
    0   12   20     -3.21     -1.83
    1   13   20      1.19     -1.30
    2   14   20      1.69      0.82
    3   15   20     -0.88      0.73
    4   16   20      1.63     -3.53
    5   17   20     -1.17     -0.46
    6   18   20     -0.56     -0.41
    7   19   20      2.30      4.52
    8   20   20     -0.21      0.95
    1    9   20      0.54     -2.97
    2    8   20     -2.32      1.34
    3    7   20      0.20     -2.21
    4    6   20      0.58     -0.15
    5    5   20      0.38      3.69
   -4    6   20      0.54     -1.67
   -3    7   20      3.49     -3.29
   -2    8   20      0.23     -0.38
   -1    9   20      1.08     -2.20
    0   10   20      0.35      4.37
    1   11   20     -3.53     -2.30
    2   12   20     -0.36     -1.46
    3   13   20      1.55     -0.41
    4   14   20      1.14      0.46
    5   15   20      2.26     -3.43
    0    8   20      1.37     -1.34
    1    7   20     -3.53      0.93
    2    6   20      3.02      3.07
    3    5   20      1.60      0.05
    4    4   20     -1.43      1.71
   -3    5   20      2.21      0.31
   -2    6   20      0.36     -1.99
   -1    7   20     -0.90     -2.28
    0    6   20      0.93     -0.30
    1    5   20     -0.87     -1.36
    2    4   20     -5.19     -0.30
    3    3   20      2.19      0.36
   -2    4   20     -1.41      1.11
   -1    5   20     -1.93     -0.68
    0    4   20     -2.11     -1.01
    1    3   20      1.12      0.00
    2    2   20      0.18     -0.82
   -1    3   20      1.60      0.51
    0    2   20      2.18      2.61
    1    1   20     -1.83     -1.30
    0    0   20     -3.71      8.66
    9   18   21      0.23      0.96
   10   17   21      0.26     -0.84
   11   16   21      1.07      0.18
   12   15   21      1.68      1.72
   13   14   21     -0.26      0.47
  -13   14   21      0.50      0.18
  -12   15   21     -1.37     -1.65
  -11   16   21     -1.90      1.46
  -10   17   21      0.32     -3.03
   -9   18   21     -0.86     -0.12
    9   16   21      0.20     -0.60
   10   15   21     -1.59      0.15
   11   14   21      1.19     -0.78
   12   13   21     -0.38      0.06
  -12   13   21      0.91     -0.96
  -11   14   21      1.57      1.15
  -10   15   21      0.76     -0.99
   -9   16   21     -0.90      2.40
   -8   17   21     -0.29     -0.05
   -7   18   21      2.02     -1.79
   -6   19   21     -1.79      0.09
    7   16   21      2.20     -0.41
    8   15   21     -0.54     -0.20
    9   14   21     -0.08     -0.66
   10   13   21      0.53     -2.43
   11   12   21      0.52     -1.63
  -11   12   21     -0.48      0.63
  -10   13   21     -0.25     -1.93
   -9   14   21     -1.65      0.99
   -8   15   21     -0.67      0.85
   -7   16   21      0.30      0.91
   -6   17   21     -0.98      0.24
   -5   18   21     -0.35     -2.27
   -4   19   21     -1.01     -0.01
   -3   20   21      1.13     -0.46
    7   14   21      0.15     -0.24
    8   13   21      0.43      1.16
    9   12   21      1.23     -0.58
   10   11   21      0.72     -2.84
  -10   11   21     -0.91     -1.21
   -9   12   21     -0.70      1.53
   -8   13   21     -1.09      0.18
   -7   14   21      0.67     -3.27
   -6   15   21      2.13     -1.00
   -5   16   21     -0.48      0.17
   -4   17   21     -0.91      0.66
   -3   18   21     -1.10     -0.72
   -2   19   21      0.60     -1.37
   -1   20   21      1.09      0.26
    6   13   21     -0.12     -1.10
    7   12   21      0.28      1.16
    8   11   21      0.33     -1.71
    9   10   21     -1.05      2.69
   -9   10   21      3.49     -0.07
   -8   11   21      0.89     -0.59
   -7   12   21      1.85      1.50
   -6   13   21      1.60     -2.78
   -5   14   21      1.97     -1.38
   -4   15   21      2.02      0.18
   -3   16   21     -1.95     -2.38
   -2   17   21      1.96      1.30
   -1   18   21     -0.13      0.09
    0   19   21     -0.34     -1.51
    1   20   21      1.11     -1.42
    5   12   21      0.53      0.23
    6   11   21      1.38     -0.35
    7   10   21      0.13     -0.15
    8    9   21     -0.35      0.38
   -8    9   21     -1.36      3.74
   -7   10   21      0.52     -0.99
   -6   11   21      3.31     -1.12
   -5   12   21      0.61      0.39
   -4   13   21      0.58      0.20
   -3   14   21     -0.75     -0.93
   -2   15   21     -1.45     -0.32
   -1   16   21      1.91      1.95
    0   17   21      0.68     -1.63
    1   18   21      1.16      0.39
    2   19   21     -0.11      0.81
    3   20   21     -0.71      1.56
    4   11   21     -0.26     -0.58
    5   10   21      1.40      0.42
    6    9   21      0.97     -0.79
    7    8   21     -3.74      0.78
   -7    8   21     -0.35      1.14
   -6    9   21      1.60      0.52
   -5   10   21     -3.05      1.33
   -4   11   21     -2.63     -1.52
   -3   12   21      0.05      0.45
   -2   13   21     -0.29     -1.40
   -1   14   21      0.16      1.75
    0   15   21     -1.89      1.17
    1   16   21     -0.72     -3.12
    2   17   21      0.32     -4.10
    3   18   21     -1.54      0.70
    4   19   21      1.16      0.68
    3   10   21     -1.65     -2.60
    4    9   21     -2.45      0.13
    5    8   21     -0.06      0.56
    6    7   21      1.60     -2.50
   -6    7   21      0.76      1.16
   -5    8   21      1.01      1.42
   -4    9   21     -1.78     -2.34
   -3   10   21      0.60      0.06
   -2   11   21     -0.60     -0.60
   -1   12   21     -0.49     -1.38
    0   13   21      0.91      2.21
    1   14   21     -3.72      1.01
    2   15   21      0.11     -2.03
    3   16   21      0.45     -1.65
    4   17   21      1.25     -0.40
    5   18   21      0.35     -0.40
    6   19   21     -0.34      1.54
    2    9   21     -0.46      0.04
    3    8   21     -2.31     -1.25
    4    7   21      1.10      0.71
    5    6   21     -1.37      0.83
   -5    6   21     -0.56     -1.33
   -4    7   21     -0.68     -1.28
   -3    8   21      0.12      0.90
   -2    9   21      1.71     -1.61
   -1   10   21     -1.82     -0.74
    0   11   21     -1.99      0.59
    1   12   21      0.34      1.46
    2   13   21      1.07      1.74
    3   14   21      1.80      2.92
    4   15   21      0.74      2.57
    5   16   21     -1.21      0.92
    6   17   21      1.74      0.45
    7   18   21      0.16     -0.71
    1    8   21      1.93      2.33
    2    7   21      1.01     -0.22
    3    6   21      2.41     -0.18
    4    5   21     -1.36      0.83
   -4    5   21     -0.37      0.89
   -3    6   21      5.91     -1.22
   -2    7   21     -0.81     -0.68
   -1    8   21     -0.53      1.37
    0    9   21      1.97      0.13
    1   10   21      1.22     -0.71
    2   11   21      0.08     -1.51
    3   12   21      3.57      4.23
    4   13   21     -1.23     -0.38
    5   14   21     -0.46      1.56
    6   15   21     -1.28      0.14
    8   17   21      1.88      1.22
    0    7   21      0.28     -0.61
    1    6   21      1.35      1.09
    2    5   21      2.03      0.98
    3    4   21      1.43     -0.33
   -3    4   21      1.14      2.06
   -2    5   21      0.05      0.16
   -1    6   21      1.06     -3.12
    0    5   21      1.07      4.04
    1    4   21     -0.43     -0.44
    2    3   21      1.19      0.34
   -2    3   21      0.69      0.46
   -1    4   21     -1.95     -0.76
    0    3   21     -1.22      1.13
    1    2   21      0.12      0.40
   -1    2   21     -0.31     -1.31
    0    1   21      0.91      1.39
    9   15   22      3.05      0.25
   10   14   22      3.16      0.72
   11   13   22     -1.27     -0.53
   12   12   22      0.49      0.07
  -11   13   22     -0.45      0.62
  -10   14   22      0.42      0.34
   -9   15   22     -1.66     -1.45
    8   14   22      1.39     -0.40
    9   13   22     -0.51     -1.13
   10   12   22      1.73      0.87
   11   11   22     -0.74     -2.20
  -10   12   22      0.29      0.62
   -9   13   22      2.21     -0.49
   -8   14   22     -0.10     -1.19
   -7   15   22      0.73      0.13
   -6   16   22     -2.50     -1.32
    7   13   22     -0.86      0.13
    8   12   22     -0.13     -0.78
    9   11   22      0.20     -1.20
   10   10   22     -0.02     -1.49
   -9   11   22      1.99     -1.09
   -8   12   22     -0.26     -1.95
   -7   13   22      1.94      0.87
   -6   14   22     -0.11     -0.67
   -5   15   22     -0.40      0.14
   -4   16   22      0.85      2.98
   -3   17   22     -0.09      0.17
    6   12   22     -1.19      0.17
    7   11   22     -0.55      1.47
    8   10   22      0.62     -0.33
    9    9   22     -0.59      0.70
   -8   10   22      0.65     -1.14
   -7   11   22      0.34     -1.27
   -6   12   22     -1.60      0.74
   -5   13   22      0.76      0.57
   -4   14   22      0.10      0.38
   -3   15   22      0.27      0.73
   -2   16   22      0.97      0.27
   -1   17   22     -0.52      0.14
    5   11   22     -1.46      2.17
    6   10   22     -1.49     -0.56
    7    9   22      0.19     -0.20
    8    8   22      0.02      2.70
   -7    9   22      1.86      0.90
   -6   10   22      0.91     -0.55
   -5   11   22     -0.69     -1.30
   -4   12   22      0.42      0.07
   -3   13   22     -0.87     -0.82
   -2   14   22      0.41     -0.27
   -1   15   22     -0.49     -0.43
    0   16   22     -0.19     -1.29
    1   17   22     -0.95      0.38
    4   10   22     -0.68      0.56
    5    9   22     -0.19      0.18
    6    8   22     -0.06     -0.58
    7    7   22      0.02     -0.25
   -6    8   22      0.00      1.98
   -5    9   22      0.96      2.00
   -4   10   22      0.38     -2.83
   -3   11   22      1.00      1.26
   -2   12   22      1.20     -0.65
   -1   13   22     -1.52     -1.31
    0   14   22     -0.59      0.68
    1   15   22      1.59     -1.46
    2   16   22     -0.70      0.78
    3   17   22     -0.60      2.13
    3    9   22      1.73     -1.19
    4    8   22     -1.58     -2.78
    5    7   22     -0.21     -0.15
    6    6   22      1.49      0.55
   -5    7   22     -1.82     -1.65
   -4    8   22     -0.57     -3.30
   -3    9   22      0.14      2.56
   -2   10   22     -1.00      1.99
   -1   11   22     -0.25      0.08
    0   12   22      0.36      2.21
    1   13   22      0.30     -0.42
    2   14   22     -1.11     -0.82
    3   15   22      0.39      0.69
    4   16   22     -0.26      0.13
    2    8   22     -2.33     -1.45
    3    7   22      0.64      1.05
    4    6   22      0.47      0.02
    5    5   22     -1.43      0.74
   -4    6   22      0.04     -1.21
   -3    7   22     -1.11     -1.85
   -2    8   22     -0.92     -0.09
   -1    9   22     -1.49      0.09
    0   10   22     -0.11      0.75
    1   11   22     -0.29      1.73
    2   12   22      0.70     -1.25
    3   13   22     -2.90     -0.09
    4   14   22     -2.06      0.06
    5   15   22     -0.84     -0.14
    6   16   22      1.96      0.80
    1    7   22      1.06      1.30
    2    6   22      2.23      0.67
    3    5   22     -0.28     -0.14
    4    4   22     -0.46     -0.73
   -3    5   22     -0.06      2.53
   -2    6   22     -0.11      0.06
   -1    7   22     -0.97     -0.03
    0    8   22     -1.28     -1.74
    1    9   22     -0.85      0.80
    2   10   22      0.37      0.03
    3   11   22     -2.33      0.72
    4   12   22     -2.01      0.05
    5   13   22     -0.51      1.43
    6   14   22      1.49      1.70
    7   15   22     -0.59      1.80
    0    6   22      2.20      0.35
    1    5   22     -0.99      1.75
    2    4   22      0.82     -0.09
    3    3   22      1.56      0.41
   -2    4   22      0.19     -1.45
   -1    5   22     -0.68      1.61
    0    4   22     -1.09      0.65
    1    3   22      0.84      0.16
    2    2   22      1.77      1.16
   -1    3   22      2.03      0.83
    0    2   22     -0.20      0.32
    1    1   22     -0.07     -0.36
    0    0   22     -0.54     -1.86
    7   12   23      1.10     -1.22
    8   11   23     -0.45      0.76
    9   10   23      0.68      1.38
   -9   10   23      0.19     -0.19
   -8   11   23      0.96      2.00
   -7   12   23      0.76      0.27
   -6   13   23     -0.91      0.89
    6   11   23      0.67     -0.26
    7   10   23      0.93     -1.21
    8    9   23     -0.89      0.07
   -8    9   23      0.10      0.67
   -7   10   23      1.05      0.20
   -6   11   23      1.14     -1.41
   -5   12   23      0.71     -0.34
   -4   13   23     -1.60      1.25
   -3   14   23     -1.44      1.21
    5   10   23     -0.71     -1.19
    6    9   23     -1.06      0.53
    7    8   23     -1.19      0.76
   -7    8   23      0.57     -0.11
   -6    9   23     -0.59     -0.56
   -5   10   23      1.12     -0.29
   -4   11   23      0.51     -0.71
   -3   12   23     -1.02      0.27
   -2   13   23      0.32      1.60
   -1   14   23     -1.29     -0.34
    4    9   23      0.36      1.51
    5    8   23      0.97     -0.49
    6    7   23     -0.51      0.70
   -6    7   23      2.87      0.36
   -5    8   23      0.61     -0.73
   -4    9   23     -0.83      0.51
   -3   10   23      0.03     -0.91
   -2   11   23     -0.75      0.57
   -1   12   23     -0.78      0.83
    0   13   23     -0.92     -1.33
    1   14   23     -2.15     -0.29
    3    8   23     -2.67     -2.34
    4    7   23     -0.12     -0.57
    5    6   23      1.74      0.33
   -5    6   23      0.39     -0.77
   -4    7   23      1.19     -0.72
   -3    8   23      1.50      1.12
   -2    9   23      1.19      0.69
   -1   10   23      0.53     -0.87
    0   11   23     -1.78      1.48
    1   12   23     -0.37     -0.43
    2   13   23     -1.07     -0.41
    3   14   23      0.23      0.83
    2    7   23      0.40     -1.11
    3    6   23     -0.91     -0.07
    4    5   23     -2.76     -0.74
   -4    5   23     -1.59     -0.17
   -3    6   23      0.15      0.88
   -2    7   23      1.23     -0.10
   -1    8   23     -0.80      0.07
    0    9   23     -0.93      1.88
    1   10   23      0.08     -0.79
    2   11   23      1.39     -0.42
    3   12   23      2.40     -0.09
    4   13   23     -0.36      0.03
    1    6   23      1.23      1.69
    2    5   23     -0.76      0.48
    3    4   23      1.45      0.95
   -3    4   23      1.50      0.47
   -2    5   23     -0.54      0.94
   -1    6   23     -0.51      0.82
    0    7   23      1.65     -0.14
    1    8   23     -0.77     -0.14
    2    9   23      0.19     -0.16
    3   10   23     -1.24     -0.15
    4   11   23      0.33     -1.20
    5   12   23      0.36      0.06
    6   13   23      1.01      1.53
    0    5   23      0.61     -0.72
    1    4   23     -0.09      1.19
    2    3   23      0.41      0.89
   -2    3   23     -0.01     -0.25
   -1    4   23     -0.62     -0.01
    0    3   23      0.24     -0.82
    1    2   23     -0.56      0.33
   -1    2   23     -2.24      0.60
    0    1   23     -0.31     -0.64
    6    8   24      0.53     -2.47
    7    7   24      0.03     -3.29
   -6    8   24     -2.07      1.42
    4    8   24     -0.10      0.04
    5    7   24      1.00      1.82
    6    6   24     -1.14      0.48
   -5    7   24     -0.01      0.10
   -4    8   24      0.94     -1.78
   -3    9   24     -0.09     -0.70
    3    7   24     -0.04     -2.13
    4    6   24      2.75     -0.13
    5    5   24     -1.19     -1.10
   -4    6   24     -1.19     -0.92
   -3    7   24      1.77     -0.66
   -2    8   24      2.06      0.48
   -1    9   24     -1.17     -0.52
    0   10   24     -0.97     -1.81
    2    6   24      0.14      2.57
    3    5   24     -0.90     -1.53
    4    4   24      0.28      0.01
   -3    5   24      0.02     -0.57
   -2    6   24     -0.61      0.56
   -1    7   24      1.09      0.00
    0    8   24     -0.70     -1.22
    1    9   24      0.03      0.19
    0    6   24     -0.18      0.43
    1    5   24     -0.96      0.03
    2    4   24      0.35      0.01
    3    3   24      0.42      1.23
   -2    4   24     -1.68      1.03
   -1    5   24      0.83     -0.84
    1    7   24     -1.20      1.41
    2    8   24     -0.72      0.96
    3    9   24     -0.04     -2.02
    0    4   24     -0.10     -0.73
    1    3   24      0.04     -0.86
    2    2   24      0.84     -1.86
   -1    3   24      1.53     -1.38
    0    2   24      1.36     -0.52
    1    1   24     -0.60     -0.79
    0    0   24      0.74     -0.41
   -2   10   24      1.78      0.30
    1    1    0     -3.06     -0.18
    0    2    0    133.29      0.47
    2    2    0   -211.88     -0.90
   -1    3    0     48.71      1.17
    1    3    0   -139.73     -2.57
   -3    5    0     60.48      0.31
    0    1    1      3.18     95.63
   -1    2    1    -51.48    -37.38
    1    2    1     30.18   -231.86
    0    0    2    -51.85      5.24
    0    4    2    119.16    124.08
    0    0    4    143.88    233.96
    0    0    0      0.00      0.00
# SQUEEZE RESULTS (Version = 120716)
# Note: Data are Listed for all Voids in the P1 Unit Cell
# i.e. Centre of Gravity, Solvent Accessible Volume,
# Recovered number of Electrons in the Void and
# Details about the Squeezed Material
loop_
  _platon_squeeze_void_nr
  _platon_squeeze_void_average_x
  _platon_squeeze_void_average_y
  _platon_squeeze_void_average_z
  _platon_squeeze_void_volume
  _platon_squeeze_void_count_electrons
  _platon_squeeze_void_content
   1 -0.010  0.003  0.034      9438      1728 ' '
# Missing Reflections Below sin(th)/lambda = 0.25
loop_
  _platon_missing_refln_index_h
  _platon_missing_refln_index_k
  _platon_missing_refln_index_l
  _platon_missing_refln_theta
    1    1    0     1.049
    0    2    0     1.483
    2    2    0     2.098
   -1    3    0     2.346
    1    3    0     2.346
   -3    5    0     4.328
    0    1    1     1.341
   -1    2    1     2.000
    1    2    1     2.000
    0    0    2     2.235
    0    4    2     3.716
    0    0    4     4.473
_platon_squeeze_void_probe_radius                  1.20
_platon_squeeze_details
;
_shelx_fab_checksum              75859
